# Supplementary material for: Tracking WNV transmission with a combined dog and wild boar surveillance system
Source: Sci Rep. 2025 Apr 1;15:11083. doi: 10.1038/s41598-025-89561-5 (PMC11962116; doi:10.1038/s41598-025-89561-5)
Supplement: Supplementary file 2 — Supplementary Material 2 [file 41598_2025_89561_MOESM2_ESM.xlsx]

## Sheet: S1. Dog Raw Data
Tracking WNV Transmission with a Combined Dog and Wild Boar Surveillance System
Cora M. Holicki, Ute Ziegler, Wolfgang Gaede, Kerstin Albrecht, Jana Hänske, Jörg Walraph, Balal Sadeghi, Martin H. Groschup, and Martin Eiden
Table S1. [Dog samples tested for antibodies against West Nile virus (WNV), tick-borne encephalitis virus (TBEV), and Usutu virus (USUV) including virus-antibody-titers from virus neutralization tests (VNT) and ELISAs derived optical densities (OD)], Related to Figures 3–5
Sample ID	Year	Federal state	District	Sex	Breed	Age	Flavivirus ELISA (OD405)	ELISA Result	WNV VNT (ND50)	WNV NS1-ELISA (OD405)	TBEV VNT (ND50)	TBEV NS1-ELISA (OD405)	USUV VNT (ND50)	USUV NS1-ELISA (OD405)	VNT Result	NS1-ELISA Result
HD/21/01	2021	SN	Dresden	F	Mongrel	11	160.963	Negative	n.d.	n.d.	n.d.	n.d.	n.d.	n.d.	n.d.	n.d.
HD/21/02	2021	ST	Jerichower Land	F	Labrador Retriever	< 0,5	128.166	Negative	n.d.	n.d.	n.d.	n.d.	n.d.	n.d.	n.d.	n.d.
HD/21/03	2021	SN	Leipziger Land	M	French Bulldog	7	126.423	Negative	n.d.	n.d.	n.d.	n.d.	n.d.	n.d.	n.d.	n.d.
HD/21/04	2021	SN	Leipziger Land	M	Bernese Mountain Dog	6	165.861	Negative	n.d.	n.d.	n.d.	n.d.	n.d.	n.d.	n.d.	n.d.
HD/21/05	2021	SN	Leipziger Land	M	Yorkshire Terrier	11	137.63	Negative	n.d.	n.d.	n.d.	n.d.	n.d.	n.d.	n.d.	n.d.
HD/21/06	2021	TH	Jena, City	F	Münsterländer	13	119.203	Negative	n.d.	n.d.	n.d.	n.d.	n.d.	n.d.	n.d.	n.d.
HD/21/07	2021	NI	Goslar	M	Siberian Husky	13	82.4996	Negative	n.d.	n.d.	n.d.	n.d.	n.d.	n.d.	n.d.	n.d.
HD/21/08	2021	SN	Vogtlandkreis	F	Hovawart	4	96.6301	Negative	n.d.	n.d.	n.d.	n.d.	n.d.	n.d.	n.d.	n.d.
HD/21/09	2021	SN	Leipziger Land	M	Old English Bulldog	9	55.4804	Negative	n.d.	n.d.	n.d.	n.d.	n.d.	n.d.	n.d.	n.d.
HD/21/10	2021	ST	Altmarkkreis Salzwedel	M	Mongrel	11	111.181	Negative	n.d.	n.d.	n.d.	n.d.	n.d.	n.d.	n.d.	n.d.
HD/21/11	2021	NI	Wolfenbüttel	F	Boston Terrier	14	129.037	Negative	n.d.	n.d.	n.d.	n.d.	n.d.	n.d.	n.d.	n.d.
HD/21/12	2021	NI	Wolfenbüttel	F	Malteser-Mongrel	10	145.781	Negative	n.d.	n.d.	n.d.	n.d.	n.d.	n.d.	n.d.	n.d.
HD/21/13	2021	TH	Erfurt, City	M	Labrador Retriever	13	140.884	Negative	n.d.	n.d.	n.d.	n.d.	n.d.	n.d.	n.d.	n.d.
HD/21/14	2021	TH	Erfurt, City	F	Mongrel	8	98.8834	Negative	n.d.	n.d.	n.d.	n.d.	n.d.	n.d.	n.d.	n.d.
HD/21/15	2021	NI	Goslar	M	Labrador Retriever-Mongrel	8	108.878	Negative	n.d.	n.d.	n.d.	n.d.	n.d.	n.d.	n.d.	n.d.
HD/21/16	2021	NI	Wolfsburg, City	n.s.	Mongrel	6	104.111	Negative	n.d.	n.d.	n.d.	n.d.	n.d.	n.d.	n.d.	n.d.
HD/21/17	2021	NI	Braunschweig, City	F	Greek Harehound	8	114.796	Negative	n.d.	n.d.	n.d.	n.d.	n.d.	n.d.	n.d.	n.d.
HD/21/18	2021	NI	Helmstedt	M	Labrador Retriever	10	109.178	Negative	n.d.	n.d.	n.d.	n.d.	n.d.	n.d.	n.d.	n.d.
HD/21/19	2021	NI	Braunschweig, City	M	Dalmatian	2	112.183	Negative	n.d.	n.d.	n.d.	n.d.	n.d.	n.d.	n.d.	n.d.
HD/21/20	2021	TH	Jena, City	F	Mongrel	9	14.2607	Positive	< 10	1.44	1280	2.95	< 10	1.42	TBEV	TBEV
HD/21/21	2021	SN	Vogtlandkreis	F	Mongrel	4	91.4526	Negative	n.d.	n.d.	n.d.	n.d.	n.d.	n.d.	n.d.	n.d.
HD/21/22	2021	NI	Region Hannover	M	Cocker Spaniel	10	150.578	Negative	n.d.	n.d.	n.d.	n.d.	n.d.	n.d.	n.d.	n.d.
HD/21/23	2021	NI	Braunschweig, City	M	Dackel-Mongrel	7	115.638	Negative	n.d.	n.d.	n.d.	n.d.	n.d.	n.d.	n.d.	n.d.
HD/21/24	2021	SN	Leipziger Land	F	Golden Retriver	13	17.8959	Positive	< 10	0.51	480	3.55	< 10	0.46	TBEV	TBEV
HD/21/25	2021	ST	Magdeburg	M	Australian Shepherd	11	105.463	Negative	n.d.	n.d.	n.d.	n.d.	n.d.	n.d.	n.d.	n.d.
HD/21/26	2021	NI	Göttingen	F	Mongrel	11	111.752	Negative	n.d.	n.d.	n.d.	n.d.	n.d.	n.d.	n.d.	n.d.
HD/21/27	2021	SN	Leipziger Land	M	Mongrel	16	112.443	Negative	n.d.	n.d.	n.d.	n.d.	n.d.	n.d.	n.d.	n.d.
HD/21/28	2021	TH	Weimar, City	M	Magyar Vizsla	8	140.614	Negative	n.d.	n.d.	n.d.	n.d.	n.d.	n.d.	n.d.	n.d.
HD/21/29	2021	SN	Vogtlandkreis	M	Malamud	2	12.9287	Positive	< 10	0.83	960	2.4	< 10	0.8	TBEV	TBEV
HD/21/30	2021	SN	Vogtlandkreis	M	Bernese Mountain Dog	< 0,9	129.267	Negative	n.d.	n.d.	n.d.	n.d.	n.d.	n.d.	n.d.	n.d.
HD/21/31	2021	TH	Weimar, City	M	Dackel	9	81.8487	Negative	n.d.	n.d.	n.d.	n.d.	n.d.	n.d.	n.d.	n.d.
HD/21/32	2021	NI	Region Hannover	F	Magyar Vizsla	8	111.612	Negative	n.d.	n.d.	n.d.	n.d.	n.d.	n.d.	n.d.	n.d.
HD/21/33	2021	NI	Region Hannover	n.s.	Dackel	12	114.356	Negative	n.d.	n.d.	n.d.	n.d.	n.d.	n.d.	n.d.	n.d.
HD/21/34	2021	NI	Region Hannover	M	Mongrel	3	98.3126	Negative	n.d.	n.d.	n.d.	n.d.	n.d.	n.d.	n.d.	n.d.
HD/21/35	2021	ST	Harz	F	Hovawart	n.s.	98.1423	Negative	n.d.	n.d.	n.d.	n.d.	n.d.	n.d.	n.d.	n.d.
HD/21/36	2021	ST	Harz	F	Yorkshire Terrier-Mongrel	9	140.133	Negative	n.d.	n.d.	n.d.	n.d.	n.d.	n.d.	n.d.	n.d.
HD/21/37	2021	NI	Helmstedt	F	American Staffordshire Terrier	7	140.293	Negative	n.d.	n.d.	n.d.	n.d.	n.d.	n.d.	n.d.	n.d.
HD/21/38	2021	ST	Dessau-Roßlau	n.s.	Golden Retriever	8	134.805	Negative	n.d.	n.d.	n.d.	n.d.	n.d.	n.d.	n.d.	n.d.
HD/21/39	2021	SN	Erzgebirgskreis	M	n.s.	1	102.288	Negative	n.d.	n.d.	n.d.	n.d.	n.d.	n.d.	n.d.	n.d.
HD/21/40	2021	ST	Börde	F	Yorkshire Terrier	13	104.702	Negative	n.d.	n.d.	n.d.	n.d.	n.d.	n.d.	n.d.	n.d.
HD/21/41	2021	ST	Altmarkkreis Salzwedel	M	Hovawart	6	98.8033	Negative	n.d.	n.d.	n.d.	n.d.	n.d.	n.d.	n.d.	n.d.
HD/21/42	2021	NI	Braunschweig, City	F	Magyar Vizsla	9	112.623	Negative	n.d.	n.d.	n.d.	n.d.	n.d.	n.d.	n.d.	n.d.
HD/21/43	2021	NI	Goslar	F	Magyar Vizsla	5	116.889	Negative	n.d.	n.d.	n.d.	n.d.	n.d.	n.d.	n.d.	n.d.
HD/21/44	2021	ST	Burgenlandkreis	F	Mongrel	12	111.031	Negative	n.d.	n.d.	n.d.	n.d.	n.d.	n.d.	n.d.	n.d.
HD/21/45	2021	NI	Wolfenbüttel	F	Hanover Hound	12	6.41931	Positive	n.d.*	n.d.*	n.d.*	n.d.*	n.d.*	n.d.*	n.d.*	n.d.*
HD/21/46	2021	ST	Anhalt-Bitterfeld	F	Bolonka Zwetna	9	110.891	Negative	n.d.	n.d.	n.d.	n.d.	n.d.	n.d.	n.d.	n.d.
HD/21/47	2021	ST	Anhalt-Bitterfeld	M	Yorkshire Terrier	8	103.74	Negative	n.d.	n.d.	n.d.	n.d.	n.d.	n.d.	n.d.	n.d.
HD/21/48	2021	ST	Harz	M	Golden Retriever	10	117.961	Negative	n.d.	n.d.	n.d.	n.d.	n.d.	n.d.	n.d.	n.d.
HD/21/49	2021	SN	Erzgebirgskreis	n.s.	Giant Schnauzer	2	6.10886	Positive	160	3.46	< 10	0.85	< 10	3.4	WNV	WNV/(USUV)
HD/21/50	2021	NI	Peine	M	n.s.	n.s.	99.9349	Negative	n.d.	n.d.	n.d.	n.d.	n.d.	n.d.	n.d.	n.d.
HD/21/51	2021	ST	Jerichower Land	M	Labrador Retriever	8	107.876	Negative	n.d.	n.d.	n.d.	n.d.	n.d.	n.d.	n.d.	n.d.
HD/21/52	2021	NI	Goslar	M	Jack Russell Terrier-Mongrel	11	134.846	Negative	n.d.	n.d.	n.d.	n.d.	n.d.	n.d.	n.d.	n.d.
HD/21/53	2021	ST	Anhalt-Bitterfeld	F	Labrador Retriever	5	6.16894	Positive	240	3.5	< 10	0.32	20	3.27	WNV	WNV/(USUV)
HD/21/54	2021	ST	Anhalt-Bitterfeld	F	Shih Tzu	3	103.73	Negative	n.d.	n.d.	n.d.	n.d.	n.d.	n.d.	n.d.	n.d.
HD/21/55	2021	ST	Anhalt-Bitterfeld	M	Mongrel	7	16.9646	Positive	< 10	1.8	< 10	1.09	< 10	1.3	Negative	Negative
HD/21/56	2021	SN	Leipziger Land	M	Mongrel	13	110.42	Negative	n.d.	n.d.	n.d.	n.d.	n.d.	n.d.	n.d.	n.d.
HD/21/57	2021	NI	Braunschweig, City	F	Mongrel	16	104.451	Negative	n.d.	n.d.	n.d.	n.d.	n.d.	n.d.	n.d.	n.d.
HD/21/58	2021	ST	Börde	n.s.	Jack Russell Terrier	9	99.5844	Negative	n.d.	n.d.	n.d.	n.d.	n.d.	n.d.	n.d.	n.d.
HD/21/59	2021	TH	Erfurt, City	M	Old English Bulldog	5	111.662	Negative	n.d.	n.d.	n.d.	n.d.	n.d.	n.d.	n.d.	n.d.
HD/21/60	2021	TH	Erfurt, City	F	Tibet Terrier	n.s.	133.784	Negative	n.d.	n.d.	n.d.	n.d.	n.d.	n.d.	n.d.	n.d.
HD/21/61	2021	NI	Wolfenbüttel	M	Malteser	10	140.043	Negative	n.d.	n.d.	n.d.	n.d.	n.d.	n.d.	n.d.	n.d.
HD/21/62	2021	NI	Region Hannover	M	Terrier-Mongrel	14	104.672	Negative	n.d.	n.d.	n.d.	n.d.	n.d.	n.d.	n.d.	n.d.
HD/21/63	2021	SN	Chemnitz	F	West Highland White Terrier	1	15.1119	Positive	< 10	0.65	2560	3.33	< 10	0.65	TBEV	TBEV
HD/21/64	2021	NI	Braunschweig, City	F	Shepherd	4	109.429	Negative	n.d.	n.d.	n.d.	n.d.	n.d.	n.d.	n.d.	n.d.
HD/21/65	2021	SN	Leipziger Land	M	Miniatur Bullterrier	3	76.4008	Negative	n.d.	n.d.	n.d.	n.d.	n.d.	n.d.	n.d.	n.d.
HD/21/66	2021	SN	Vogtlandkreis	M	Labrador Retriever	6	84.5426	Negative	n.d.	n.d.	n.d.	n.d.	n.d.	n.d.	n.d.	n.d.
HD/21/67	2021	TH	Jena, City	F	Mongrel	12	7.48085	Positive	15	2.18	30	2.75	< 10	0.7	Flavivirus	WNV/TBEV
HD/21/68	2021	SN	Dresden	F	Shih Tzu-Mongrel	8	28.0206	Positive	< 10	0.65	120	3.17	< 10	0.64	TBEV	TBEV
HD/21/69	2021	TH	Erfurt, City	M	Weimaraner	10	137.89	Negative	n.d.	n.d.	n.d.	n.d.	n.d.	n.d.	n.d.	n.d.
HD/21/70	2021	TH	Weimar, City	F	French Bulldog	5	115.648	Negative	n.d.	n.d.	n.d.	n.d.	n.d.	n.d.	n.d.	n.d.
HD/21/71	2021	ST	Magdeburg	M	Boxer	12	77.903	Negative	n.d.	n.d.	n.d.	n.d.	n.d.	n.d.	n.d.	n.d.
HD/21/72	2021	ST	Harz	n.s.	Dackel	n.s.	107.726	Negative	n.d.	n.d.	n.d.	n.d.	n.d.	n.d.	n.d.	n.d.
HD/21/73	2021	ST	Harz	F	Warren hound-Mongrel	11	100.966	Negative	n.d.	n.d.	n.d.	n.d.	n.d.	n.d.	n.d.	n.d.
HD/21/74	2021	NI	Region Hannover	F	Tibet Terrier	n.s.	108.728	Negative	n.d.	n.d.	n.d.	n.d.	n.d.	n.d.	n.d.	n.d.
HD/21/75	2021	NI	Goslar	F	Labrador Retriever	4	116.359	Negative	n.d.	n.d.	n.d.	n.d.	n.d.	n.d.	n.d.	n.d.
HD/21/76	2021	NI	Helmstedt	M	Mongrel	10	117.09	Negative	n.d.	n.d.	n.d.	n.d.	n.d.	n.d.	n.d.	n.d.
HD/21/77	2021	NI	Braunschweig, City	F	Labrador Retriever	5	119.413	Negative	n.d.	n.d.	n.d.	n.d.	n.d.	n.d.	n.d.	n.d.
HD/21/78	2021	NI	Goslar	M	Shepherd-Mongrel	12	115.668	Negative	n.d.	n.d.	n.d.	n.d.	n.d.	n.d.	n.d.	n.d.
HD/21/79	2021	NI	Region Hannover	M	Labrador Retriever	9	115.708	Negative	n.d.	n.d.	n.d.	n.d.	n.d.	n.d.	n.d.	n.d.
HD/21/80	2021	TH	Jena, City	F	German Shorthaired Pointer	11	106.514	Negative	n.d.	n.d.	n.d.	n.d.	n.d.	n.d.	n.d.	n.d.
HD/21/81	2021	ST	Harz	M	Labrador Retriever	13	101.597	Negative	n.d.	n.d.	n.d.	n.d.	n.d.	n.d.	n.d.	n.d.
HD/21/82	2021	ST	Dessau-Roßlau	M	Mongrel	14	111.892	Negative	n.d.	n.d.	n.d.	n.d.	n.d.	n.d.	n.d.	n.d.
HD/21/83	2021	NI	Helmstedt	M	Mongrel	6	110.46	Negative	n.d.	n.d.	n.d.	n.d.	n.d.	n.d.	n.d.	n.d.
HD/21/84	2021	ST	Harz	M	Chihuahua	12	78.4538	Negative	n.d.	n.d.	n.d.	n.d.	n.d.	n.d.	n.d.	n.d.
HD/21/85	2021	NI	Helmstedt	F	Australian Shepherd	13	152.07	Negative	n.d.	n.d.	n.d.	n.d.	n.d.	n.d.	n.d.	n.d.
HD/21/86	2021	NI	Goslar	M	n.s.	13	132.823	Negative	n.d.	n.d.	n.d.	n.d.	n.d.	n.d.	n.d.	n.d.
HD/21/87	2021	SN	Vogtlandkreis	M	Border Collie-Mongrel	8	7.30059	Positive	< 10	0.77	960	3.48	< 10	0.78	TBEV	TBEV
HD/21/88	2021	NI	Braunschweig, City	M	Shepherd	13	135.146	Negative	n.d.	n.d.	n.d.	n.d.	n.d.	n.d.	n.d.	n.d.
HD/21/89	2021	NI	Braunschweig, City	M	Rottweiler	8	115.137	Negative	n.d.	n.d.	n.d.	n.d.	n.d.	n.d.	n.d.	n.d.
HD/21/90	2021	NI	Wolfenbüttel	M	Jack Russell Terrier	15	118.872	Negative	n.d.	n.d.	n.d.	n.d.	n.d.	n.d.	n.d.	n.d.
HD/21/91	2021	SN	Leipziger Land	F	Tibet Terrier	1	112.723	Negative	n.d.	n.d.	n.d.	n.d.	n.d.	n.d.	n.d.	n.d.
HD/21/92	2021	TH	Jena, City	M	German Shepherd	12	143.178	Negative	n.d.	n.d.	n.d.	n.d.	n.d.	n.d.	n.d.	n.d.
HD/21/93	2021	SN	Chemnitz	n.s.	Labrador Retriever	3	98.5036	Negative	n.d.	n.d.	n.d.	n.d.	n.d.	n.d.	n.d.	n.d.
HD/21/94	2021	TH	Weimar, City	M	Boxer-Mongrel	1	95.5182	Negative	n.d.	n.d.	n.d.	n.d.	n.d.	n.d.	n.d.	n.d.
HD/21/95	2021	NI	Wolfsburg, City	F	Mongrel	4	89.768	Negative	n.d.	n.d.	n.d.	n.d.	n.d.	n.d.	n.d.	n.d.
HD/21/96	2021	NI	Braunschweig, City	F	Labrador Retriever	5	105.636	Negative	n.d.	n.d.	n.d.	n.d.	n.d.	n.d.	n.d.	n.d.
HD/21/97	2021	NI	Braunschweig, City	n.s.	Jack Russell Terrier-Mongrel	2	101.18	Negative	n.d.	n.d.	n.d.	n.d.	n.d.	n.d.	n.d.	n.d.
HD/21/98	2021	NI	Region Hannover	M	Mongrel	14	4.97077	Positive	160	3.2	< 10	0.93	< 10	1.38	WNV	WNV
HD/21/99	2021	NI	Region Hannover	M	Small Münsterländer	12	85.1575	Negative	n.d.	n.d.	n.d.	n.d.	n.d.	n.d.	n.d.	n.d.
HD/21/100	2021	SN	Leipziger Land	F	Shepherd x Husky	13	81.5545	Negative	n.d.	n.d.	n.d.	n.d.	n.d.	n.d.	n.d.	n.d.
HD/21/101	2021	SN	Leipziger Land	M	Beagle	7	91.5328	Negative	n.d.	n.d.	n.d.	n.d.	n.d.	n.d.	n.d.	n.d.
HD/21/102	2021	TH	Jena, City	F	Mongrel	12	82.6207	Negative	n.d.	n.d.	n.d.	n.d.	n.d.	n.d.	n.d.	n.d.
HD/21/103	2021	TH	Jena, City	M	Labrador Retriever-Mongrel	6	85.5326	Negative	n.d.	n.d.	n.d.	n.d.	n.d.	n.d.	n.d.	n.d.
HD/21/104	2021	TH	Weimar, City	M	Beagle	11	108.247	Negative	n.d.	n.d.	n.d.	n.d.	n.d.	n.d.	n.d.	n.d.
HD/21/105	2021	ST	Mansfeld-Südharz	F	Mongrel	3	103.739	Negative	n.d.	n.d.	n.d.	n.d.	n.d.	n.d.	n.d.	n.d.
HD/21/106	2021	ST	Anhalt-Bitterfeld	M	Shepherd	4	4.59576	Positive	1920	3.55	< 10	2.86	40	3.47	WNV	WNV/TBEV/(USUV)
HD/21/107	2021	SN	Vogtlandkreis	M	Dackel	2	80.7897	Negative	n.d.	n.d.	n.d.	n.d.	n.d.	n.d.	n.d.	n.d.
HD/21/108	2021	NI	Region Hannover	M	Labrador Retriever-Mongrel	10	89.9004	Negative	n.d.	n.d.	n.d.	n.d.	n.d.	n.d.	n.d.	n.d.
HD/21/109	2021	NI	Region Hannover	M	West Highland White Terrier	12	91.996	Negative	n.d.	n.d.	n.d.	n.d.	n.d.	n.d.	n.d.	n.d.
HD/21/110	2021	NI	Wolfenbüttel	M	American Staffordshire Terrier	1	88.0326	Negative	n.d.	n.d.	n.d.	n.d.	n.d.	n.d.	n.d.	n.d.
HD/21/111	2021	NI	Peine	F	Cairn Terrier	12	82.9075	Negative	n.d.	n.d.	n.d.	n.d.	n.d.	n.d.	n.d.	n.d.
HD/21/112	2021	NI	Wolfenbüttel	F	Mongrel	10	105.599	Negative	n.d.	n.d.	n.d.	n.d.	n.d.	n.d.	n.d.	n.d.
HD/21/113	2021	NI	Goslar	F	Swiss Mountain Dog	4	89.7092	Negative	n.d.	n.d.	n.d.	n.d.	n.d.	n.d.	n.d.	n.d.
HD/21/114	2021	NI	Region Hannover	F	Border Collie-Mongrel	n.s.	92.6652	Negative	n.d.	n.d.	n.d.	n.d.	n.d.	n.d.	n.d.	n.d.
HD/21/115	2021	ST	Anhalt-Bitterfeld	F	Shepherd	7	75.1131	Negative	n.d.	n.d.	n.d.	n.d.	n.d.	n.d.	n.d.	n.d.
HD/21/116	2021	SN	Dresden	F	Mongrel	5	52.7593	Negative	n.d.	n.d.	n.d.	n.d.	n.d.	n.d.	n.d.	n.d.
HD/21/117	2021	ST	Altmarkkreis Salzwedel	F	Maremmano	13	84.0987	Negative	n.d.	n.d.	n.d.	n.d.	n.d.	n.d.	n.d.	n.d.
HD/21/118	2021	NI	Gifhorn	M	Jack Russell Terrier-Mongrel	11	81.1942	Negative	n.d.	n.d.	n.d.	n.d.	n.d.	n.d.	n.d.	n.d.
HD/21/119	2021	NI	Gifhorn	M	Boder Collie-Mongrel	12	6.46347	Positive	< 10	0.96	960	3.49	< 10	1.02	TBEV	TBEV
HD/21/120	2021	TH	Weimar, City	F	Shih Tzu	11	104.71	Negative	n.d.	n.d.	n.d.	n.d.	n.d.	n.d.	n.d.	n.d.
HD/21/121	2021	ST	Harz	F	Fox Terrier	5	105.092	Negative	n.d.	n.d.	n.d.	n.d.	n.d.	n.d.	n.d.	n.d.
HD/21/122	2021	ST	Altmarkkreis Salzwedel	F	n.s.	11	91.7607	Negative	n.d.	n.d.	n.d.	n.d.	n.d.	n.d.	n.d.	n.d.
HD/21/123	2021	NI	Region Hannover	F	Pinscher-Mongrel	14	79.047	Negative	n.d.	n.d.	n.d.	n.d.	n.d.	n.d.	n.d.	n.d.
HD/21/124	2021	NI	Region Hannover	M	Cavalier King Charles Spaniel	5	80.6941	Negative	n.d.	n.d.	n.d.	n.d.	n.d.	n.d.	n.d.	n.d.
HD/21/125	2021	NI	Region Hannover	M	Jack Russell Terrier	5	71.9732	Negative	n.d.	n.d.	n.d.	n.d.	n.d.	n.d.	n.d.	n.d.
HD/21/126	2021	NI	Region Hannover	M	Border Collie-Mongrel	12	83.7972	Negative	n.d.	n.d.	n.d.	n.d.	n.d.	n.d.	n.d.	n.d.
HD/21/127	2021	NI	Goslar	F	Border Collie	5	86.7458	Negative	n.d.	n.d.	n.d.	n.d.	n.d.	n.d.	n.d.	n.d.
HD/21/128	2021	NI	Region Hannover	F	Mongrel	8	102.71	Negative	n.d.	n.d.	n.d.	n.d.	n.d.	n.d.	n.d.	n.d.
HD/21/129	2021	NI	Wolfenbüttel	M	Yorkshire Terrier	15	107.548	Negative	n.d.	n.d.	n.d.	n.d.	n.d.	n.d.	n.d.	n.d.
HD/21/130	2021	NI	Goslar	M	Border Collie	13	95.18	Negative	n.d.	n.d.	n.d.	n.d.	n.d.	n.d.	n.d.	n.d.
HD/21/131	2021	NI	Gifhorn	M	Pomeranian	6	75.5322	Negative	n.d.	n.d.	n.d.	n.d.	n.d.	n.d.	n.d.	n.d.
HD/21/132	2021	NI	Gifhorn	M	Pomeranian	5	84.5546	Negative	n.d.	n.d.	n.d.	n.d.	n.d.	n.d.	n.d.	n.d.
HD/21/133	2021	SN	Vogtlandkreis	n.s.	Malteser-Mongrel	1	85.1575	Negative	n.d.	n.d.	n.d.	n.d.	n.d.	n.d.	n.d.	n.d.
HD/21/134	2021	TH	Weimar, City	F	Mongrel	9	82.1795	Negative	n.d.	n.d.	n.d.	n.d.	n.d.	n.d.	n.d.	n.d.
HD/21/135	2021	NI	Wolfenbüttel	M	Cairn Terrier	9	84.8487	Negative	n.d.	n.d.	n.d.	n.d.	n.d.	n.d.	n.d.	n.d.
HD/21/136	2021	NI	Braunschweig, City	F	Dalmatian	1	107.739	Negative	n.d.	n.d.	n.d.	n.d.	n.d.	n.d.	n.d.	n.d.
HD/21/137	2021	NI	Wolfenbüttel	n.s.	n.s.	n.s.	110.725	Negative	n.d.	n.d.	n.d.	n.d.	n.d.	n.d.	n.d.	n.d.
HD/21/138	2021	NI	Region Hannover	M	Mongrel	3	5.97081	Positive	160	3.45	< 10	0.76	< 10	2.44	WNV	WNV
HD/21/139	2021	ST	Anhalt-Bitterfeld	M	French Bulldog	4	82.0251	Negative	n.d.	n.d.	n.d.	n.d.	n.d.	n.d.	n.d.	n.d.
HD/21/140	2021	NI	Peine	M	Mongrel	7	81.9148	Negative	n.d.	n.d.	n.d.	n.d.	n.d.	n.d.	n.d.	n.d.
HD/21/141	2021	NI	Goslar	M	Mongrel	9	86.2385	Negative	n.d.	n.d.	n.d.	n.d.	n.d.	n.d.	n.d.	n.d.
HD/21/142	2021	ST	Anhalt-Bitterfeld	F	Dogge-Mongrel	7	82.7677	Negative	n.d.	n.d.	n.d.	n.d.	n.d.	n.d.	n.d.	n.d.
HD/21/143	2021	NI	Wolfenbüttel	M	Poodle	15	86.1429	Negative	n.d.	n.d.	n.d.	n.d.	n.d.	n.d.	n.d.	n.d.
HD/21/144	2021	SN	Mittelsachsen	F	Husky	5	109.989	Negative	n.d.	n.d.	n.d.	n.d.	n.d.	n.d.	n.d.	n.d.
HD/21/145	2021	NI	Göttingen	F	Golden Retriever	10	111.041	Negative	n.d.	n.d.	n.d.	n.d.	n.d.	n.d.	n.d.	n.d.
HD/21/146	2021	NI	Goslar	M	Border Collie x Bernese Mountain Dog	7	83.5104	Negative	n.d.	n.d.	n.d.	n.d.	n.d.	n.d.	n.d.	n.d.
HD/21/147	2021	SN	Leipziger Land	F	Mongrel	10	94.9373	Negative	n.d.	n.d.	n.d.	n.d.	n.d.	n.d.	n.d.	n.d.
HD/21/148	2021	SN	Leipzig, City	M	Greyhound	1	84.1869	Negative	n.d.	n.d.	n.d.	n.d.	n.d.	n.d.	n.d.	n.d.
HD/21/149	2021	TH	Jena, City	M	Jack Russell Terrier-Mongrel	12	78.9073	Negative	n.d.	n.d.	n.d.	n.d.	n.d.	n.d.	n.d.	n.d.
HD/21/150	2021	SN	Dresden	M	Yorkshire Terrier	4	71.3776	Negative	n.d.	n.d.	n.d.	n.d.	n.d.	n.d.	n.d.	n.d.
HD/21/151	2021	SN	Dresden	F	Yorkshire Terrier	14	80.1279	Negative	n.d.	n.d.	n.d.	n.d.	n.d.	n.d.	n.d.	n.d.
HD/21/152	2021	NI	Göttingen	M	Mongrel	9	103.945	Negative	n.d.	n.d.	n.d.	n.d.	n.d.	n.d.	n.d.	n.d.
HD/21/153	2021	ST	Anhalt-Bitterfeld	M	Jack Russell Terrier	14	112.614	Negative	n.d.	n.d.	n.d.	n.d.	n.d.	n.d.	n.d.	n.d.
HD/21/154	2021	ST	Anhalt-Bitterfeld	M	Mongrel	1	88.9003	Negative	n.d.	n.d.	n.d.	n.d.	n.d.	n.d.	n.d.	n.d.
HD/21/155	2021	ST	Magdeburg	F	Malteser	12	81.025	Negative	n.d.	n.d.	n.d.	n.d.	n.d.	n.d.	n.d.	n.d.
HD/21/156	2021	NI	Region Hannover	F	Mongrel	5	83.6869	Negative	n.d.	n.d.	n.d.	n.d.	n.d.	n.d.	n.d.	n.d.
HD/21/157	2021	NI	Region Hannover	M	Newfoundland dog	4	75.7969	Negative	n.d.	n.d.	n.d.	n.d.	n.d.	n.d.	n.d.	n.d.
HD/21/158	2021	NI	Braunschweig, City	M	Warren hound-Mongrel	12	73.1203	Negative	n.d.	n.d.	n.d.	n.d.	n.d.	n.d.	n.d.	n.d.
HD/21/159	2021	NI	Wolfenbüttel	M	Golden Retriever	10	84.5693	Negative	n.d.	n.d.	n.d.	n.d.	n.d.	n.d.	n.d.	n.d.
HD/21/160	2021	ST	Burgenlandkreis	F	Dalmatian	3	102.43	Negative	n.d.	n.d.	n.d.	n.d.	n.d.	n.d.	n.d.	n.d.
HD/21/161	2021	NI	Region Hannover	M	Mongrel	7	112.982	Negative	n.d.	n.d.	n.d.	n.d.	n.d.	n.d.	n.d.	n.d.
HD/21/162	2021	SN	Dresden	F	Rottweiler-Mongrel	6	87.3414	Negative	n.d.	n.d.	n.d.	n.d.	n.d.	n.d.	n.d.	n.d.
HD/21/163	2021	NI	Gifhorn	F	Mongrel	9	77.3117	Negative	n.d.	n.d.	n.d.	n.d.	n.d.	n.d.	n.d.	n.d.
HD/21/164	2021	NI	Region Hannover	M	Labradoodle	8	72.7747	Negative	n.d.	n.d.	n.d.	n.d.	n.d.	n.d.	n.d.	n.d.
HD/21/165	2021	NI	Gifhorn	F	Havanese	4	73.7159	Negative	n.d.	n.d.	n.d.	n.d.	n.d.	n.d.	n.d.	n.d.
HD/21/166	2021	NI	Braunschweig, City	M	Border Collie x Retriever	5	80.3265	Negative	n.d.	n.d.	n.d.	n.d.	n.d.	n.d.	n.d.	n.d.
HD/21/167	2021	NI	Braunschweig, City	F	Shetland Sheepdog-Mongrel	9	80.9442	Negative	n.d.	n.d.	n.d.	n.d.	n.d.	n.d.	n.d.	n.d.
HD/21/168	2021	ST	Harz	F	n.s.	n.s.	95.9815	Negative	n.d.	n.d.	n.d.	n.d.	n.d.	n.d.	n.d.	n.d.
HD/21/169	2021	TH	Kyffhäuserkreis	F	French Bulldog	10	108.629	Negative	n.d.	n.d.	n.d.	n.d.	n.d.	n.d.	n.d.	n.d.
HD/21/170	2021	NI	Region Hannover	F	Mongrel	9	87.0179	Negative	n.d.	n.d.	n.d.	n.d.	n.d.	n.d.	n.d.	n.d.
HD/21/171	2021	NI	Region Hannover	M	Bullterrier	1	83.5913	Negative	n.d.	n.d.	n.d.	n.d.	n.d.	n.d.	n.d.	n.d.
HD/21/172	2021	NI	Wolfsburg, City	M	Australian Shepherd	11	87.4003	Negative	n.d.	n.d.	n.d.	n.d.	n.d.	n.d.	n.d.	n.d.
HD/21/173	2021	ST	Harz	F	Mongrel	6	84.0178	Negative	n.d.	n.d.	n.d.	n.d.	n.d.	n.d.	n.d.	n.d.
HD/21/174	2021	NI	Goslar	M	Rhodesian Ridgeback	5	84.8193	Negative	n.d.	n.d.	n.d.	n.d.	n.d.	n.d.	n.d.	n.d.
HD/21/175	2021	NI	Gifhorn	M	German Shepherd	2	84.2163	Negative	n.d.	n.d.	n.d.	n.d.	n.d.	n.d.	n.d.	n.d.
HD/21/176	2021	NI	Gifhorn	M	Pinscher-Mongrel	9	92.6946	Negative	n.d.	n.d.	n.d.	n.d.	n.d.	n.d.	n.d.	n.d.
HD/21/177	2021	SN	Leipziger Land	F	German Shepherd	5	112.828	Negative	n.d.	n.d.	n.d.	n.d.	n.d.	n.d.	n.d.	n.d.
HD/21/178	2021	NI	Region Hannover	F	Beagle	12	85.6134	Negative	n.d.	n.d.	n.d.	n.d.	n.d.	n.d.	n.d.	n.d.
HD/21/179	2021	SN	Chemnitz	F	Labrador Retriever	3	6.63995	Positive	< 10	0.87	3840	3.5	< 10	0.99	TBEV	TBEV
HD/21/180	2021	NI	Region Hannover	M	German Shepherd	n.s.	101.305	Negative	n.d.	n.d.	n.d.	n.d.	n.d.	n.d.	n.d.	n.d.
HD/21/181	2021	NI	Helmstedt	F	Dalmatian-Mongrel	14	99.1581	Negative	n.d.	n.d.	n.d.	n.d.	n.d.	n.d.	n.d.	n.d.
HD/21/182	2021	NI	Helmstedt	M	Beauceron	5	90.5327	Negative	n.d.	n.d.	n.d.	n.d.	n.d.	n.d.	n.d.	n.d.
HD/21/183	2021	NI	Gifhorn	F	Mongrel	14	94.6579	Negative	n.d.	n.d.	n.d.	n.d.	n.d.	n.d.	n.d.	n.d.
HD/21/184	2021	SN	Erzgebirgskreis	F	Mongrel	4	5.41932	Positive	640	3.67	< 10	1.25	< 10	3.12	WNV	WNV/(USUV)
HD/21/185	2021	NI	Region Hannover	M	Kromfohrländer	13	100.519	Negative	n.d.	n.d.	n.d.	n.d.	n.d.	n.d.	n.d.	n.d.
HD/21/186	2021	ST	Harz	F	Jack Russell Terrier	n.s.	91.3077	Negative	n.d.	n.d.	n.d.	n.d.	n.d.	n.d.	n.d.	n.d.
HD/21/187	2021	ST	Harz	n.s.	French Bulldog	12	98.1237	Negative	n.d.	n.d.	n.d.	n.d.	n.d.	n.d.	n.d.	n.d.
HD/21/188	2021	ST	Burgenlandkreis	F	Labrador Retriever	9	102.033	Negative	n.d.	n.d.	n.d.	n.d.	n.d.	n.d.	n.d.	n.d.
HD/21/189	2021	ST	Mansfeld-Südharz	F	AC-White Shepherd	10	95.7783	Negative	n.d.	n.d.	n.d.	n.d.	n.d.	n.d.	n.d.	n.d.
HD/21/190	2021	TH	Jena, City	F	Cocker Spaniel	10	74.1151	Negative	n.d.	n.d.	n.d.	n.d.	n.d.	n.d.	n.d.	n.d.
HD/21/191	2021	ST	Harz	F	Mongrel	13	82.8714	Negative	n.d.	n.d.	n.d.	n.d.	n.d.	n.d.	n.d.	n.d.
HD/21/192	2021	NI	Region Hannover	n.s.	Yorkshire Terrier	13	86.1478	Negative	n.d.	n.d.	n.d.	n.d.	n.d.	n.d.	n.d.	n.d.
HD/21/193	2021	SN	Zwickau	M	Labrador Retriever	n.s.	89.8436	Negative	n.d.	n.d.	n.d.	n.d.	n.d.	n.d.	n.d.	n.d.
HD/21/194	2021	NI	Region Hannover	M	Bodeguero Andaluz-Mongrel	3	79.9218	Negative	n.d.	n.d.	n.d.	n.d.	n.d.	n.d.	n.d.	n.d.
HD/21/195	2021	NI	Wolfenbüttel	M	Mongrel	4	83.9943	Negative	n.d.	n.d.	n.d.	n.d.	n.d.	n.d.	n.d.	n.d.
HD/21/196	2021	NI	Wolfenbüttel	M	Mastino	2	100.299	Negative	n.d.	n.d.	n.d.	n.d.	n.d.	n.d.	n.d.	n.d.
HD/21/197	2021	SN	Vogtlandkreis	F	Lhasa Apso	14	54.8401	Negative	n.d.	n.d.	n.d.	n.d.	n.d.	n.d.	n.d.	n.d.
HD/21/198	2021	NI	Goslar	M	Chihuahua	2	74.172	Negative	n.d.	n.d.	n.d.	n.d.	n.d.	n.d.	n.d.	n.d.
HD/21/199	2021	NI	Goslar	M	Chihuahua	4	76.0839	Negative	n.d.	n.d.	n.d.	n.d.	n.d.	n.d.	n.d.	n.d.
HD/21/200	2021	NI	Region Hannover	F	Retriever	10	81.1727	Negative	n.d.	n.d.	n.d.	n.d.	n.d.	n.d.	n.d.	n.d.
HD/21/201	2021	NI	Gifhorn	F	Rhodesian Ridgeback	7	52.5821	Negative	n.d.	n.d.	n.d.	n.d.	n.d.	n.d.	n.d.	n.d.
HD/21/202	2021	SN	Vogtlandkreis	M	Beagle	12	81.1087	Negative	n.d.	n.d.	n.d.	n.d.	n.d.	n.d.	n.d.	n.d.
HD/21/203	2021	TH	Jena, City	F	Staffordshire Terrier	n.s.	74.1791	Negative	n.d.	n.d.	n.d.	n.d.	n.d.	n.d.	n.d.	n.d.
HD/21/204	2021	ST	Harz	n.s.	English Bulldog	n.s.	96.9794	Negative	n.d.	n.d.	n.d.	n.d.	n.d.	n.d.	n.d.	n.d.
HD/21/205	2021	NI	Goslar	M	Labrador Retriever	10	89.2751	Negative	n.d.	n.d.	n.d.	n.d.	n.d.	n.d.	n.d.	n.d.
HD/21/206	2021	NI	Goslar	M	Golden Retriever	2	84.904	Negative	n.d.	n.d.	n.d.	n.d.	n.d.	n.d.	n.d.	n.d.
HD/21/207	2021	NI	Goslar	M	Golden Retriever	3	68.7065	Negative	n.d.	n.d.	n.d.	n.d.	n.d.	n.d.	n.d.	n.d.
HD/21/208	2021	ST	Harz	M	Pekingese	n.s.	7.97441	Positive	60	2.52	< 10	0.74	< 10	1.23	WNV	WNV
HD/21/209	2021	TH	Weimar, City	M	Puli-Mongrel	14	83.8664	Negative	n.d.	n.d.	n.d.	n.d.	n.d.	n.d.	n.d.	n.d.
HD/21/210	2021	TH	Weimar, City	M	Mongrel	1	77.5977	Negative	n.d.	n.d.	n.d.	n.d.	n.d.	n.d.	n.d.	n.d.
HD/21/211	2021	TH	Jena, City	M	Beagle-Mongrel	13	79.9929	Negative	n.d.	n.d.	n.d.	n.d.	n.d.	n.d.	n.d.	n.d.
HD/21/212	2021	NI	Wolfsburg, City	M	Poodle	11	97.1571	Negative	n.d.	n.d.	n.d.	n.d.	n.d.	n.d.	n.d.	n.d.
HD/21/213	2021	SN	Chemnitz	M	Corgi	2	90.8031	Negative	n.d.	n.d.	n.d.	n.d.	n.d.	n.d.	n.d.	n.d.
HD/21/214	2021	NI	Göttingen	F	Cavalier King Charles Spaniel	3	80.5117	Negative	n.d.	n.d.	n.d.	n.d.	n.d.	n.d.	n.d.	n.d.
HD/21/215	2021	ST	Salzlandkreis	M	Dackel-Mongrel	16	77.5693	Negative	n.d.	n.d.	n.d.	n.d.	n.d.	n.d.	n.d.	n.d.
HD/21/216	2021	SN	Vogtlandkreis	F	Hovawart	12	79.4954	Negative	n.d.	n.d.	n.d.	n.d.	n.d.	n.d.	n.d.	n.d.
HD/21/217	2021	SN	Dresden	M	Bolonka Zwetna	11	73.7811	Negative	n.d.	n.d.	n.d.	n.d.	n.d.	n.d.	n.d.	n.d.
HD/21/218	2021	ST	Harz	M	Mongrel	11	76.5885	Negative	n.d.	n.d.	n.d.	n.d.	n.d.	n.d.	n.d.	n.d.
HD/21/219	2021	NI	Helmstedt	F	Labrador Retriever	10	13.6247	Positive	< 10	0.99	< 10	0.61	10	3.27	USUV	(USUV)
HD/21/220	2021	SN	Dresden	M	Golden Retriever x Labrador	5	99.7299	Negative	n.d.	n.d.	n.d.	n.d.	n.d.	n.d.	n.d.	n.d.
HD/21/221	2021	NI	Region Hannover	F	Goldendoodle	5	93.0419	Negative	n.d.	n.d.	n.d.	n.d.	n.d.	n.d.	n.d.	n.d.
HD/21/222	2021	NI	Region Hannover	F	Mongrel	2	4.74058	Positive	960	3.49	< 10	1.37	< 10	3.15	WNV	WNV/TBEV/(USUV)
HD/21/223	2021	NI	Region Hannover	M	Labrador Retriever	1	82.2957	Negative	n.d.	n.d.	n.d.	n.d.	n.d.	n.d.	n.d.	n.d.
HD/21/224	2021	NI	Goslar	F	French Bulldog	n.s.	78.7775	Negative	n.d.	n.d.	n.d.	n.d.	n.d.	n.d.	n.d.	n.d.
HD/21/225	2021	NI	Gifhorn	M	Basset	9	80.4478	Negative	n.d.	n.d.	n.d.	n.d.	n.d.	n.d.	n.d.	n.d.
HD/21/226	2021	NI	Braunschweig, City	M	Staffordshire Terrier	3	68.7562	Negative	n.d.	n.d.	n.d.	n.d.	n.d.	n.d.	n.d.	n.d.
HD/21/227	2021	SN	Leipziger Land	F	Mongrel	5	6.77328	Positive	40	3.22	15	1.25	< 10	1.5	Flavivirus	WNV
HD/21/228	2021	ST	Anhalt-Bitterfeld	F	Jack Russell Terrier	14	61.6205	Negative	n.d.	n.d.	n.d.	n.d.	n.d.	n.d.	n.d.	n.d.
HD/21/229	2021	SN	Dresden	F	Yorkshire Terrier	7	92.2388	Negative	n.d.	n.d.	n.d.	n.d.	n.d.	n.d.	n.d.	n.d.
HD/21/230	2021	NI	Gifhorn	F	Miniature-Rauhaar-Teckel	7	66.3184	Negative	n.d.	n.d.	n.d.	n.d.	n.d.	n.d.	n.d.	n.d.
HD/21/231	2021	NI	Braunschweig, City	F	Mongrel	4	13.511	Positive	< 10	0.94	< 10	0.9	15	2.76	USUV	(USUV)
HD/21/232	2021	SN	Bautzen	M	Golden Retriever	12	84.2573	Negative	n.d.	n.d.	n.d.	n.d.	n.d.	n.d.	n.d.	n.d.
HD/21/233	2021	ST	Magdeburg	M	Biewer Yorkshire Terrier	10	76.0625	Negative	n.d.	n.d.	n.d.	n.d.	n.d.	n.d.	n.d.	n.d.
HD/21/234	2021	NI	Region Hannover	M	Australian Shepherd	7	75.6219	Negative	n.d.	n.d.	n.d.	n.d.	n.d.	n.d.	n.d.	n.d.
HD/21/235	2021	ST	Altmarkkreis Salzwedel	F	Australian Shepherd	4	75.1457	Negative	n.d.	n.d.	n.d.	n.d.	n.d.	n.d.	n.d.	n.d.
HD/21/236	2021	TH	Weimar, City	M	Rhodesian Ridgeback-Mongrel	4	94.9964	Negative	n.d.	n.d.	n.d.	n.d.	n.d.	n.d.	n.d.	n.d.
HD/21/237	2021	TH	Weimar, City	F	Collie	3	87.8607	Negative	n.d.	n.d.	n.d.	n.d.	n.d.	n.d.	n.d.	n.d.
HD/21/238	2021	TH	Weimar, City	M	Shepherd-Mongrel	5	73.6247	Negative	n.d.	n.d.	n.d.	n.d.	n.d.	n.d.	n.d.	n.d.
HD/21/239	2021	SN	Vogtlandkreis	F	Chihuahua	10	67.747	Negative	n.d.	n.d.	n.d.	n.d.	n.d.	n.d.	n.d.	n.d.
HD/21/240	2021	SN	Vogtlandkreis	M	Border Collie	10	77.2068	Negative	n.d.	n.d.	n.d.	n.d.	n.d.	n.d.	n.d.	n.d.
HD/21/241	2021	ST	Harz	M	Dalmatian	n.s.	82.8074	Negative	n.d.	n.d.	n.d.	n.d.	n.d.	n.d.	n.d.	n.d.
HD/21/242	2021	NI	Braunschweig, City	M	Chihuahua-Mongrel	7	73.2267	Negative	n.d.	n.d.	n.d.	n.d.	n.d.	n.d.	n.d.	n.d.
HD/21/243	2021	NI	Braunschweig, City	F	Mongrel	2	75.3874	Negative	n.d.	n.d.	n.d.	n.d.	n.d.	n.d.	n.d.	n.d.
HD/21/244	2021	NI	Goslar	M	Golden Retriever	1	90.5686	Negative	n.d.	n.d.	n.d.	n.d.	n.d.	n.d.	n.d.	n.d.
HD/21/245	2021	SN	Leipziger Land	M	Jack Russell Terrier	12	101.301	Negative	n.d.	n.d.	n.d.	n.d.	n.d.	n.d.	n.d.	n.d.
HD/21/246	2021	NI	Helmstedt	M	White Swiss Shepherd	10	78.9126	Negative	n.d.	n.d.	n.d.	n.d.	n.d.	n.d.	n.d.	n.d.
HD/21/247	2021	NI	Region Hannover	F	Australian Shepherd	2	5.70718	Positive	10	1.16	5120	3.53	< 10	3.11	TBEV	TBEV/(USUV)
HD/21/248	2021	ST	Anhalt-Bitterfeld	M	Magyar Vizsla	4	24.9751	Positive	< 10	0.74	< 10	0.6	< 10	2.2	Negative	Negative
HD/21/249	2021	NI	Wolfenbüttel	M	French Bulldog	9	74.8969	Negative	n.d.	n.d.	n.d.	n.d.	n.d.	n.d.	n.d.	n.d.
HD/21/250	2021	NI	Wolfenbüttel	F	Mongrel	16	4.64819	Positive	30	3.6	< 10	0.47	< 10	1.84	WNV	WNV
HD/21/251	2021	NI	Wolfenbüttel	n.s.	Golden Retriever	n.s.	76.4037	Negative	n.d.	n.d.	n.d.	n.d.	n.d.	n.d.	n.d.	n.d.
HD/21/252	2021	SN	Vogtlandkreis	F	Schnauzer-Mongrel	10	86.5743	Negative	n.d.	n.d.	n.d.	n.d.	n.d.	n.d.	n.d.	n.d.
HD/21/253	2021	ST	Börde	F	Heideterrier	3	91.322	Negative	n.d.	n.d.	n.d.	n.d.	n.d.	n.d.	n.d.	n.d.
HD/21/254	2021	TH	Weimar, City	M	Golden Retriever	12	76.0839	Negative	n.d.	n.d.	n.d.	n.d.	n.d.	n.d.	n.d.	n.d.
HD/21/255	2021	NI	Wolfenbüttel	M	Eurasier-Mongrel	2	67.6404	Negative	n.d.	n.d.	n.d.	n.d.	n.d.	n.d.	n.d.	n.d.
HD/21/256	2021	ST	Harz	F	Malteser	n.s.	80.263	Negative	n.d.	n.d.	n.d.	n.d.	n.d.	n.d.	n.d.	n.d.
HD/21/257	2021	ST	Harz	M	n.s.	n.s.	75.2097	Negative	n.d.	n.d.	n.d.	n.d.	n.d.	n.d.	n.d.	n.d.
HD/21/258	2021	ST	Harz	F	Mongrel	n.s.	63.1414	Negative	n.d.	n.d.	n.d.	n.d.	n.d.	n.d.	n.d.	n.d.
HD/21/259	2021	TH	Kyffhäuserkreis	F	English Bulldog	2	60.9666	Negative	n.d.	n.d.	n.d.	n.d.	n.d.	n.d.	n.d.	n.d.
HD/21/260	2021	SN	Mittelsachsen	F	Shiba Inu	3	84.506	Negative	n.d.	n.d.	n.d.	n.d.	n.d.	n.d.	n.d.	n.d.
HD/21/261	2021	SN	Leipziger Land	F	Yorkshire Terrier	12	88.3298	Negative	n.d.	n.d.	n.d.	n.d.	n.d.	n.d.	n.d.	n.d.
HD/21/262	2021	SN	Leipziger Land	M	German Shepherd	6	77.4343	Negative	n.d.	n.d.	n.d.	n.d.	n.d.	n.d.	n.d.	n.d.
HD/21/263	2021	TH	Jena, City	F	n.s.	13	74.4492	Negative	n.d.	n.d.	n.d.	n.d.	n.d.	n.d.	n.d.	n.d.
HD/21/264	2021	TH	Weimar, City	M	Boxer-Mongrel	1	85.43	Negative	n.d.	n.d.	n.d.	n.d.	n.d.	n.d.	n.d.	n.d.
HD/21/265	2021	NI	Wolfenbüttel	F	French Bulldog	3	83.8735	Negative	n.d.	n.d.	n.d.	n.d.	n.d.	n.d.	n.d.	n.d.
HD/21/266	2021	SN	Leipziger Land	F	Mongrel	11	72.8287	Negative	n.d.	n.d.	n.d.	n.d.	n.d.	n.d.	n.d.	n.d.
HD/21/267	2021	SN	Leipziger Land	F	Golden Retriever	9	77.5267	Negative	n.d.	n.d.	n.d.	n.d.	n.d.	n.d.	n.d.	n.d.
HD/21/268	2021	SN	Leipziger Land	M	Boxer-Mongrel	8	84.6979	Negative	n.d.	n.d.	n.d.	n.d.	n.d.	n.d.	n.d.	n.d.
HD/21/269	2021	NI	Region Hannover	F	Bernese Mountain Dog	7	93.1414	Negative	n.d.	n.d.	n.d.	n.d.	n.d.	n.d.	n.d.	n.d.
HD/21/270	2021	NI	Region Hannover	F	Malinois	13	79.8365	Negative	n.d.	n.d.	n.d.	n.d.	n.d.	n.d.	n.d.	n.d.
HD/21/271	2021	NI	Region Hannover	M	Spanish Water Dog	13	81.5636	Negative	n.d.	n.d.	n.d.	n.d.	n.d.	n.d.	n.d.	n.d.
HD/21/272	2021	ST	Anhalt-Bitterfeld	n.s.	n.s.	2	5.08173	Positive	640	3.54	< 10	0.94	< 10	3.31	WNV	WNV/(USUV)
HD/21/273	2021	NI	Region Hannover	F	Mongrel	4	76.9225	Negative	n.d.	n.d.	n.d.	n.d.	n.d.	n.d.	n.d.	n.d.
HD/21/274	2021	TH	Weimar, City	M	Yorkshire Terrier-Mongrel	11	73.0988	Negative	n.d.	n.d.	n.d.	n.d.	n.d.	n.d.	n.d.	n.d.
HD/21/275	2021	ST	Börde	F	n.s.	n.s.	83.2765	Negative	n.d.	n.d.	n.d.	n.d.	n.d.	n.d.	n.d.	n.d.
HD/21/276	2021	SN	Leipziger Land	n.s.	Golden Retriever	4	5.40156	Positive	n.d.*	n.d.*	n.d.*	n.d.*	n.d.*	n.d.*	n.d.	n.d.*
HD/21/277	2021	NI	Braunschweig, City	M	Cane Corso	2	96.9673	Negative	n.d.	n.d.	n.d.	n.d.	n.d.	n.d.	n.d.	n.d.*
HD/21/278	2021	NI	Goslar	M	Whippet	12	96.5452	Negative	n.d.	n.d.	n.d.	n.d.	n.d.	n.d.	n.d.	n.d.
HD/21/279	2021	NI	Goslar	M	Mongrel	9	85.6638	Negative	n.d.	n.d.	n.d.	n.d.	n.d.	n.d.	n.d.	n.d.
HD/21/280	2021	NI	Region Hannover	M	Havanese-Mongrel	3	75.6009	Negative	n.d.	n.d.	n.d.	n.d.	n.d.	n.d.	n.d.	n.d.
HD/21/281	2021	ST	Jerichower Land	F	Hovawart x Retriever	13	104.816	Negative	n.d.	n.d.	n.d.	n.d.	n.d.	n.d.	n.d.	n.d.
HD/21/282	2021	SN	Dresden	M	Shih Tzu-Mongrel	6	97.2775	Negative	n.d.	n.d.	n.d.	n.d.	n.d.	n.d.	n.d.	n.d.
HD/21/283	2021	SN	Dresden	F	Poodle	10	90.0836	Negative	n.d.	n.d.	n.d.	n.d.	n.d.	n.d.	n.d.	n.d.
HD/21/284	2021	SN	Dresden	n.s.	American Bulldog	1	14.1725	Positive	n.d.*	n.d.*	n.d.*	n.d.*	n.d.*	n.d.*	n.d.	n.d.*
HD/21/285	2021	SN	Dresden	M	Pinscher-Mongrel	3	84.5093	Negative	n.d.	n.d.	n.d.	n.d.	n.d.	n.d.	n.d.	n.d.
HD/21/286	2021	SN	Dresden	F	Labrador Retriever	1	91.0054	Negative	n.d.	n.d.	n.d.	n.d.	n.d.	n.d.	n.d.	n.d.
HD/21/287	2021	SN	Meißen	M	Siberian Husky	n.s.	95.0375	Negative	n.d.	n.d.	n.d.	n.d.	n.d.	n.d.	n.d.	n.d.
HD/21/288	2021	SN	Meißen	F	Mongrel	n.s.	99.9742	Negative	n.d.	n.d.	n.d.	n.d.	n.d.	n.d.	n.d.	n.d.
HD/21/289	2021	SN	Leipzig, City	F	French Bulldog	1	106.048	Negative	n.d.	n.d.	n.d.	n.d.	n.d.	n.d.	n.d.	n.d.
HD/21/290	2021	SN	Leipzig, City	F	Keeshond	1	95.7181	Negative	n.d.	n.d.	n.d.	n.d.	n.d.	n.d.	n.d.	n.d.
HD/21/291	2021	SN	Leipzig, City	M	Bolonka Zwetna	9	86.4048	Negative	n.d.	n.d.	n.d.	n.d.	n.d.	n.d.	n.d.	n.d.
HD/21/292	2021	SN	Leipziger Land	F	Jack Russell Terrier	15	93.2627	Negative	n.d.	n.d.	n.d.	n.d.	n.d.	n.d.	n.d.	n.d.
HD/21/293	2021	SN	Leipziger Land	M	Shih Tzu	10	88.3605	Negative	n.d.	n.d.	n.d.	n.d.	n.d.	n.d.	n.d.	n.d.
HD/21/294	2021	SN	Leipziger Land	F	German Wirehaired Pointer	5	76.9622	Negative	n.d.	n.d.	n.d.	n.d.	n.d.	n.d.	n.d.	n.d.
HD/21/295	2021	SN	Leipziger Land	M	Cocker Spaniel	5	78.0219	Negative	n.d.	n.d.	n.d.	n.d.	n.d.	n.d.	n.d.	n.d.
HD/21/296	2021	SN	Leipziger Land	M	Shih Tzu	10	103.231	Negative	n.d.	n.d.	n.d.	n.d.	n.d.	n.d.	n.d.	n.d.
HD/21/297	2021	SN	Leipziger Land	F	Golden Retriever	13	97.1741	Negative	n.d.	n.d.	n.d.	n.d.	n.d.	n.d.	n.d.	n.d.
HD/21/298	2021	SN	Leipziger Land	F	Jack Russell Terrier-Mongrel	10	88.774	Negative	n.d.	n.d.	n.d.	n.d.	n.d.	n.d.	n.d.	n.d.
HD/21/299	2021	SN	Leipziger Land	F	Pocket Beagle	12	92.8405	Negative	n.d.	n.d.	n.d.	n.d.	n.d.	n.d.	n.d.	n.d.
HD/21/300	2021	SN	Leipziger Land	M	Mongrel	2	88.9119	Negative	n.d.	n.d.	n.d.	n.d.	n.d.	n.d.	n.d.	n.d.
HD/21/301	2021	SN	Leipziger Land	M	Mongrel	1	14.879	Positive	< 10	0.31	< 10	0.25	< 10	0.23	Negative	Negative
HD/21/302	2021	SN	Leipziger Land	F	Beagle	13	92.6854	Negative	n.d.	n.d.	n.d.	n.d.	n.d.	n.d.	n.d.	n.d.
HD/21/303	2021	SN	Leipziger Land	F	Mongrel	10	85.6466	Negative	n.d.	n.d.	n.d.	n.d.	n.d.	n.d.	n.d.	n.d.
HD/21/304	2021	SN	Leipziger Land	M	Bernese Mountain Dog	< 0,5	104.428	Negative	n.d.	n.d.	n.d.	n.d.	n.d.	n.d.	n.d.	n.d.
HD/21/305	2021	SN	Leipziger Land	F	Dalmatian	11	118.73	Negative	n.d.	n.d.	n.d.	n.d.	n.d.	n.d.	n.d.	n.d.
HD/21/306	2021	SN	Leipziger Land	F	Mongrel	10	93.8916	Negative	n.d.	n.d.	n.d.	n.d.	n.d.	n.d.	n.d.	n.d.
HD/21/307	2021	SN	Leipziger Land	F	Mongrel	6	87.9211	Negative	n.d.	n.d.	n.d.	n.d.	n.d.	n.d.	n.d.	n.d.
HD/21/308	2021	SN	Leipziger Land	F	Hovawart-Mongrel	9	91.2467	Negative	n.d.	n.d.	n.d.	n.d.	n.d.	n.d.	n.d.	n.d.
---	---	---	---	---	---	---	---	---	---	---	---	---	---	---	---	---
HD/21/311	2021	ST	Halle (Saale), City	M	Maremmano	6	89.6097	Negative	n.d.	n.d.	n.d.	n.d.	n.d.	n.d.	n.d.	n.d.
HD/21/312	2021	ST	Halle (Saale), City	F	Bullmastiff	0.5	110.149	Negative	n.d.	n.d.	n.d.	n.d.	n.d.	n.d.	n.d.	n.d.
HD/21/313	2021	ST	Saalekreis	n.s.	n.s.	12	18.6008	Positive	< 10	0.7	< 10	0.51	< 10	3.93	Negative	(USUV)
HD/21/314	2021	ST	Mansfeld-Südharz	F	German Shepherd	10	98.7335	Negative	n.d.	n.d.	n.d.	n.d.	n.d.	n.d.	n.d.	n.d.
HD/21/315	2021	ST	Mansfeld-Südharz	F	Yorkshire Terrier	11	87.43	Negative	n.d.	n.d.	n.d.	n.d.	n.d.	n.d.	n.d.	n.d.
HD/21/316	2021	ST	Mansfeld-Südharz	F	Boxer	10	85.2503	Negative	n.d.	n.d.	n.d.	n.d.	n.d.	n.d.	n.d.	n.d.
HD/21/317	2021	ST	Mansfeld-Südharz	M	Mongrel	20	91.014	Negative	n.d.	n.d.	n.d.	n.d.	n.d.	n.d.	n.d.	n.d.
HD/21/318	2021	ST	Mansfeld-Südharz	F	Shepherd	1	93.1938	Negative	n.d.	n.d.	n.d.	n.d.	n.d.	n.d.	n.d.	n.d.
HD/21/319	2021	ST	Mansfeld-Südharz	M	Labrador Retriever	1	91.9962	Negative	n.d.	n.d.	n.d.	n.d.	n.d.	n.d.	n.d.	n.d.
HD/21/320	2021	ST	Anhalt-Bitterfeld	n.s.	n.s.	n.s.	105.428	Negative	n.d.	n.d.	n.d.	n.d.	n.d.	n.d.	n.d.	n.d.
HD/21/321	2021	ST	Anhalt-Bitterfeld	F	Mongrel, mittelgroß	11	118.851	Negative	n.d.	n.d.	n.d.	n.d.	n.d.	n.d.	n.d.	n.d.
HD/21/322	2021	ST	Anhalt-Bitterfeld	M	Dackel	1	93.3747	Negative	n.d.	n.d.	n.d.	n.d.	n.d.	n.d.	n.d.	n.d.
HD/21/323	2021	ST	Anhalt-Bitterfeld	F	Pug	13	8.64134	Positive	160	3.63	< 10	0.77	< 10	2.92	WNV	WNV/(USUV)
HD/21/324	2021	ST	Anhalt-Bitterfeld	F	Shepherd	9	6.18592	Positive	1920	3.89	< 10	0.54	< 10	3.37	WNV	WNV/(USUV)
HD/21/325	2021	ST	Anhalt-Bitterfeld	M	Shih Tzu	9	84.966	Negative	n.d.	n.d.	n.d.	n.d.	n.d.	n.d.	n.d.	n.d.
HD/21/326	2021	ST	Anhalt-Bitterfeld	M	Mongrel	6	6.84932	Positive	< 10	1.94	< 10	0.86	15	3.76	USUV	(USUV)
HD/21/327	2021	ST	Anhalt-Bitterfeld	M	Shepherd	1	5.53976	Positive	2560	4	< 10	1.05	< 10	4	WNV	WNV/(USUV)
HD/21/328	2021	ST	Anhalt-Bitterfeld	M	Mongrel	2	111.777	Negative	n.d.	n.d.	n.d.	n.d.	n.d.	n.d.	n.d.	n.d.
HD/21/329	2021	ST	Harz	M	Poodle	2	117.86	Negative	n.d.	n.d.	n.d.	n.d.	n.d.	n.d.	n.d.	n.d.
HD/21/330	2021	ST	Harz	F	Pinscher-Mongrel	11	91.8842	Negative	n.d.	n.d.	n.d.	n.d.	n.d.	n.d.	n.d.	n.d.
HD/21/331	2021	ST	Harz	F	German Hound	5	83.9752	Negative	n.d.	n.d.	n.d.	n.d.	n.d.	n.d.	n.d.	n.d.
HD/21/332	2021	ST	Harz	F	n.s.	n.s.	97.4067	Negative	n.d.	n.d.	n.d.	n.d.	n.d.	n.d.	n.d.	n.d.
HD/21/333	2021	ST	Harz	n.s.	Czechoslovakian Wolfdog	9	85.3709	Negative	n.d.	n.d.	n.d.	n.d.	n.d.	n.d.	n.d.	n.d.
HD/21/334	2021	ST	Mansfeld-Südharz	F	n.s.	13	87.6454	Negative	n.d.	n.d.	n.d.	n.d.	n.d.	n.d.	n.d.	n.d.
HD/21/335	2021	TH	Kyffhäuserkreis	M	Parson Jack Russell Terrier	2	90.1525	Negative	n.d.	n.d.	n.d.	n.d.	n.d.	n.d.	n.d.	n.d.
HD/21/336	2021	ST	Burgenlandkreis	F	Mongrel	3	92.5648	Negative	n.d.	n.d.	n.d.	n.d.	n.d.	n.d.	n.d.	n.d.
HD/21/337	2021	ST	Burgenlandkreis	F	Australian Shepherd	5	116.309	Negative	n.d.	n.d.	n.d.	n.d.	n.d.	n.d.	n.d.	n.d.
HD/21/338	2021	ST	Burgenlandkreis	M	Akita	4	10.5195	Positive	< 10	3.11	< 10	1.24	30	4	USUV	WNV/(USUV)
HD/21/339	2021	ST	Burgenlandkreis	F	Labrador Retriever	3	91.3673	Negative	n.d.	n.d.	n.d.	n.d.	n.d.	n.d.	n.d.	n.d.
HD/21/340	2021	ST	Burgenlandkreis	M	Mongrel	2	83.7943	Negative	n.d.	n.d.	n.d.	n.d.	n.d.	n.d.	n.d.	n.d.
HD/21/341	2021	ST	Burgenlandkreis	F	Jack Russell Terrier	14	78.2373	Negative	n.d.	n.d.	n.d.	n.d.	n.d.	n.d.	n.d.	n.d.
HD/21/342	2021	ST	Anhalt-Bitterfeld	n.s.	Pug x Old English Bulldog	3	103.033	Negative	n.d.	n.d.	n.d.	n.d.	n.d.	n.d.	n.d.	n.d.
HD/21/343	2021	ST	Burgenlandkreis	F	Malteser-Mongrel	8	82.5709	Negative	n.d.	n.d.	n.d.	n.d.	n.d.	n.d.	n.d.	n.d.
HD/21/344	2021	ST	Dessau-Roßlau	F	Labrador Retriever	n.s.	112.966	Negative	n.d.	n.d.	n.d.	n.d.	n.d.	n.d.	n.d.	n.d.
HD/21/345	2021	TH	Kyffhäuserkreis	F	Shih Tzu	5	109.563	Negative	n.d.	n.d.	n.d.	n.d.	n.d.	n.d.	n.d.	n.d.
HD/21/346	2021	ST	Dessau-Roßlau	M	Mongrel	n.s.	94.0812	Negative	n.d.	n.d.	n.d.	n.d.	n.d.	n.d.	n.d.	n.d.
HD/21/347	2021	ST	Dessau-Roßlau	n.s.	Mongrel	n.s.	10.7263	Positive	< 10	0.51	< 10	0.54	< 10	0.51	Negative	Negative
HD/21/348	2021	ST	Dessau-Roßlau	n.s.	Teckel	13	94.3655	Negative	n.d.	n.d.	n.d.	n.d.	n.d.	n.d.	n.d.	n.d.
HD/21/349	2021	ST	Dessau-Roßlau	M	Bernhardiner	4	87.5937	Negative	n.d.	n.d.	n.d.	n.d.	n.d.	n.d.	n.d.	n.d.
HD/21/350	2021	ST	Dessau-Roßlau	M	Jack Russell Terrier-Mongrel	14	80.8995	Negative	n.d.	n.d.	n.d.	n.d.	n.d.	n.d.	n.d.	n.d.
HD/21/351	2021	ST	Dessau-Roßlau	n.s.	Bernese Mountain Dog	4	90.7642	Negative	n.d.	n.d.	n.d.	n.d.	n.d.	n.d.	n.d.	n.d.
HD/21/352	2021	ST	Wittenberg	M	Mongrel	14	6.23762	Positive	< 10	0.92	< 10	0.72	< 10	0.75	Negative	Negative
HD/21/353	2021	ST	Wittenberg	F	Pointer Mongrel	5	115.508	Negative	n.d.	n.d.	n.d.	n.d.	n.d.	n.d.	n.d.	n.d.
HD/21/354	2021	TH	Jena, City	M	Hovawart	6	98.3458	Negative	n.d.	n.d.	n.d.	n.d.	n.d.	n.d.	n.d.	n.d.
HD/21/355	2021	TH	Jena, City	M	Jack Russell Terrier	14	98.3458	Negative	n.d.	n.d.	n.d.	n.d.	n.d.	n.d.	n.d.	n.d.
HD/21/356	2021	TH	Jena, City	M	Giant Schnauzer	5	97.5532	Negative	n.d.	n.d.	n.d.	n.d.	n.d.	n.d.	n.d.	n.d.
HD/21/357	2021	TH	Jena, City	M	Yorkshire Terrier	9	95.0203	Negative	n.d.	n.d.	n.d.	n.d.	n.d.	n.d.	n.d.	n.d.
HD/21/358	2021	TH	Jena, City	M	Hovawart	7	87.8694	Negative	n.d.	n.d.	n.d.	n.d.	n.d.	n.d.	n.d.	n.d.
HD/21/359	2021	TH	Jena, City	F	Shih Tzu	16	93.2799	Negative	n.d.	n.d.	n.d.	n.d.	n.d.	n.d.	n.d.	n.d.
HD/21/360	2021	TH	Jena, City	M	Dalmatian	1	110.296	Negative	n.d.	n.d.	n.d.	n.d.	n.d.	n.d.	n.d.	n.d.
HD/21/361	2021	TH	Jena, City	F	Labrador Retriever	7	104.403	Negative	n.d.	n.d.	n.d.	n.d.	n.d.	n.d.	n.d.	n.d.
HD/21/362	2021	TH	Jena, City	F	Mongrel	1	89.7303	Negative	n.d.	n.d.	n.d.	n.d.	n.d.	n.d.	n.d.	n.d.
HD/21/363	2021	SN	Zwickau	M	Labrador Retriever	2	100.302	Negative	n.d.	n.d.	n.d.	n.d.	n.d.	n.d.	n.d.	n.d.
HD/21/364	2021	SN	Zwickau	F	Shepherd-Mongrel	11	106.074	Negative	n.d.	n.d.	n.d.	n.d.	n.d.	n.d.	n.d.	n.d.
HD/21/365	2021	SN	Vogtlandkreis	F	Border Collie	13	13.5177	Positive	< 10	0.93	< 10	0.94	< 10	1.19	Negative	Negative
HD/21/366	2021	SN	Vogtlandkreis	n.s.	Malteser	8	95.0978	Negative	n.d.	n.d.	n.d.	n.d.	n.d.	n.d.	n.d.	n.d.
HD/21/367	2021	SN	Vogtlandkreis	F	French Bulldog	1	95.9507	Negative	n.d.	n.d.	n.d.	n.d.	n.d.	n.d.	n.d.	n.d.
HD/21/368	2021	SN	Vogtlandkreis	M	Hairless Dog	10	102.835	Negative	n.d.	n.d.	n.d.	n.d.	n.d.	n.d.	n.d.	n.d.
HD/21/369	2021	SN	Vogtlandkreis	M	Boxer	11	102.127	Negative	n.d.	n.d.	n.d.	n.d.	n.d.	n.d.	n.d.	n.d.
HD/21/370	2021	SN	Vogtlandkreis	F	Boston Terrier	12	92.9268	Negative	n.d.	n.d.	n.d.	n.d.	n.d.	n.d.	n.d.	n.d.
HD/21/371	2021	SN	Vogtlandkreis	F	Deutsche Dogge	10	85.9976	Negative	n.d.	n.d.	n.d.	n.d.	n.d.	n.d.	n.d.	n.d.
HD/21/372	2021	SN	Vogtlandkreis	F	Pug	9	84.4999	Negative	n.d.	n.d.	n.d.	n.d.	n.d.	n.d.	n.d.	n.d.
HD/21/373	2021	SN	Vogtlandkreis	F	Labrador Retriever	1	101.716	Negative	n.d.	n.d.	n.d.	n.d.	n.d.	n.d.	n.d.	n.d.
HD/21/374	2021	SN	Vogtlandkreis	F	Husky	13	19.8905	Positive	< 10	1.09	240	2.3	< 10	1.02	TBEV	TBEV
HD/21/375	2021	SN	Vogtlandkreis	F	Golden Retriever	6	90.4415	Negative	n.d.	n.d.	n.d.	n.d.	n.d.	n.d.	n.d.	n.d.
HD/21/376	2021	SN	Vogtlandkreis	M	Hovawart	11	92.8527	Negative	n.d.	n.d.	n.d.	n.d.	n.d.	n.d.	n.d.	n.d.
HD/21/377	2021	SN	Vogtlandkreis	M	Shar Pei	6	80.4181	Negative	n.d.	n.d.	n.d.	n.d.	n.d.	n.d.	n.d.	n.d.
HD/21/378	2021	SN	Vogtlandkreis	F	Akita Inu	7	95.1981	Negative	n.d.	n.d.	n.d.	n.d.	n.d.	n.d.	n.d.	n.d.
HD/21/379	2021	SN	Vogtlandkreis	M	Miniature Schnauzer	13	7.51348	Positive	< 10	1.63	1920	3.89	< 10	0.89	TBEV	TBEV
HD/21/380	2021	SN	Vogtlandkreis	F	Briard	9	21.6928	Positive	< 10	0.7	320	1.71	< 10	0.95	TBEV	TBEV
HD/21/381	2021	SN	Vogtlandkreis	M	Beagle-Mongrel	8	102.876	Negative	n.d.	n.d.	n.d.	n.d.	n.d.	n.d.	n.d.	n.d.
HD/21/382	2021	SN	Vogtlandkreis	F	Mongrel	14	97.1403	Negative	n.d.	n.d.	n.d.	n.d.	n.d.	n.d.	n.d.	n.d.
HD/21/383	2021	SN	Chemnitz	F	Bolonka Zwetna	3	82.6235	Negative	n.d.	n.d.	n.d.	n.d.	n.d.	n.d.	n.d.	n.d.
HD/21/384	2021	SN	Chemnitz	F	Pekingese	8	93.3054	Negative	n.d.	n.d.	n.d.	n.d.	n.d.	n.d.	n.d.	n.d.
HD/21/385	2021	SN	Erzgebirgskreis	M	Swiss Shepherd	5	95.3133	Negative	n.d.	n.d.	n.d.	n.d.	n.d.	n.d.	n.d.	n.d.
HD/21/386	2021	SN	Erzgebirgskreis	F	Labrador Retriever	n.s.	92.5318	Negative	n.d.	n.d.	n.d.	n.d.	n.d.	n.d.	n.d.	n.d.
HD/21/387	2021	SN	Erzgebirgskreis	M	French Bulldog	n.s.	83.5452	Negative	n.d.	n.d.	n.d.	n.d.	n.d.	n.d.	n.d.	n.d.
HD/21/388	2021	SN	Erzgebirgskreis	M	n.s.	7	7.48879	Positive	< 10	0.36	960	4	< 10	0.49	TBEV	TBEV
HD/21/389	2021	SN	Mittelsachsen	F	Rottweiler	7	94.1365	Negative	n.d.	n.d.	n.d.	n.d.	n.d.	n.d.	n.d.	n.d.
HD/21/390	2021	SN	Mittelsachsen	M	English Bulldog	8	6.41073	Positive	< 10	0.43	4480	4	< 10	2.58	TBEV	TBEV
HD/21/391	2021	SN	Mittelsachsen	F	Mongrel	9	89.8078	Negative	n.d.	n.d.	n.d.	n.d.	n.d.	n.d.	n.d.	n.d.
HD/21/392	2021	NI	Region Hannover	M	Dackel-Mongrel	11	95.3627	Negative	n.d.	n.d.	n.d.	n.d.	n.d.	n.d.	n.d.	n.d.
HD/21/393	2021	NI	Region Hannover	M	Labrador Retriever	8	95.1241	Negative	n.d.	n.d.	n.d.	n.d.	n.d.	n.d.	n.d.	n.d.
HD/21/394	2021	NI	Region Hannover	F	Mongrel	12	93.6263	Negative	n.d.	n.d.	n.d.	n.d.	n.d.	n.d.	n.d.	n.d.
HD/21/395	2021	NI	Region Hannover	n.s.	Pug	18	93.4699	Negative	n.d.	n.d.	n.d.	n.d.	n.d.	n.d.	n.d.	n.d.
HD/21/396	2021	NI	Region Hannover	F	German Shorthaired Pointer	10	102.967	Negative	n.d.	n.d.	n.d.	n.d.	n.d.	n.d.	n.d.	n.d.
HD/21/397	2021	NI	Region Hannover	n.s.	n.s.	n.s.	106.95	Negative	n.d.	n.d.	n.d.	n.d.	n.d.	n.d.	n.d.	n.d.
---	---	---	---	---	---	---	---	---	---	---	---	---	---	---	---	---
HD/21/399	2021	NI	Region Hannover	M	German Shepherd-Mongrel	12	94.5809	Negative	n.d.	n.d.	n.d.	n.d.	n.d.	n.d.	n.d.	n.d.
HD/21/400	2021	NI	Region Hannover	n.s.	Labrador Retriever	12	92.6059	Negative	n.d.	n.d.	n.d.	n.d.	n.d.	n.d.	n.d.	n.d.
HD/21/401	2021	NI	Region Hannover	M	Pug-Mongrel	10	93.5193	Negative	n.d.	n.d.	n.d.	n.d.	n.d.	n.d.	n.d.	n.d.
HD/21/402	2021	NI	Region Hannover	F	Beagle	11	94.0049	Negative	n.d.	n.d.	n.d.	n.d.	n.d.	n.d.	n.d.	n.d.
HD/21/403	2021	NI	Region Hannover	F	Beagle	9	93.832	Negative	n.d.	n.d.	n.d.	n.d.	n.d.	n.d.	n.d.	n.d.
HD/21/404	2021	NI	Region Hannover	M	Bichon Bolognese	4	64.2308	Negative	n.d.	n.d.	n.d.	n.d.	n.d.	n.d.	n.d.	n.d.
HD/21/405	2021	NI	Region Hannover	F	Jack Russell Terrier	14	113.451	Negative	n.d.	n.d.	n.d.	n.d.	n.d.	n.d.	n.d.	n.d.
HD/21/406	2021	NI	Region Hannover	F	Dackel-Mongrel	6	103.699	Negative	n.d.	n.d.	n.d.	n.d.	n.d.	n.d.	n.d.	n.d.
HD/21/407	2021	NI	Region Hannover	M	Chihuahua-Mongrel	13	96.2926	Negative	n.d.	n.d.	n.d.	n.d.	n.d.	n.d.	n.d.	n.d.
HD/21/408	2021	NI	Region Hannover	F	Border Collie-Mongrel	12	89.8325	Negative	n.d.	n.d.	n.d.	n.d.	n.d.	n.d.	n.d.	n.d.
HD/21/409	2021	NI	Region Hannover	F	French Bulldog	12	91.8899	Negative	n.d.	n.d.	n.d.	n.d.	n.d.	n.d.	n.d.	n.d.
HD/21/410	2021	NI	Region Hannover	M	Mongrel	2	8.01547	Positive	40	2.97	< 10	0.88	< 10	1.27	WNV	WNV
HD/21/411	2021	NI	Region Hannover	M	Berger de blanc Suisse	< 0,5	89.9477	Negative	n.d.	n.d.	n.d.	n.d.	n.d.	n.d.	n.d.	n.d.
HD/21/412	2021	NI	Region Hannover	F	Border Collie-Mongrel	13	93.042	Negative	n.d.	n.d.	n.d.	n.d.	n.d.	n.d.	n.d.	n.d.
HD/21/413	2021	NI	Region Hannover	F	Kromfohrländer	n.s.	111.081	Negative	n.d.	n.d.	n.d.	n.d.	n.d.	n.d.	n.d.	n.d.
HD/21/414	2021	NI	Region Hannover	F	Bullterrier	8	103.897	Negative	n.d.	n.d.	n.d.	n.d.	n.d.	n.d.	n.d.	n.d.
HD/21/415	2021	NI	Region Hannover	M	Miniature Schnauzer	2	88.2854	Negative	n.d.	n.d.	n.d.	n.d.	n.d.	n.d.	n.d.	n.d.
HD/21/416	2021	NI	Region Hannover	M	Mongrel	9	86.3679	Negative	n.d.	n.d.	n.d.	n.d.	n.d.	n.d.	n.d.	n.d.
HD/21/417	2021	NI	Region Hannover	F	Boxer	8	78.6405	Negative	n.d.	n.d.	n.d.	n.d.	n.d.	n.d.	n.d.	n.d.
HD/21/418	2021	NI	Region Hannover	F	German Shepherd x Husky	6	84.755	Negative	n.d.	n.d.	n.d.	n.d.	n.d.	n.d.	n.d.	n.d.
HD/21/419	2021	NI	Region Hannover	F	Mongrel	10	88.6393	Negative	n.d.	n.d.	n.d.	n.d.	n.d.	n.d.	n.d.	n.d.
HD/21/420	2021	NI	Region Hannover	F	Shih Tzu	12	90.3921	Negative	n.d.	n.d.	n.d.	n.d.	n.d.	n.d.	n.d.	n.d.
HD/21/421	2021	NI	Region Hannover	F	Dackel	7	110.612	Negative	n.d.	n.d.	n.d.	n.d.	n.d.	n.d.	n.d.	n.d.
HD/21/422	2021	NI	Region Hannover	M	Entlebucher Mountain Dog	2	112.653	Negative	n.d.	n.d.	n.d.	n.d.	n.d.	n.d.	n.d.	n.d.
HD/21/423	2021	NI	Region Hannover	F	Labrador Retriever	15	92.4906	Negative	n.d.	n.d.	n.d.	n.d.	n.d.	n.d.	n.d.	n.d.
HD/21/424	2021	NI	Region Hannover	M	Labrador Retriever	3	82.3602	Negative	n.d.	n.d.	n.d.	n.d.	n.d.	n.d.	n.d.	n.d.
HD/21/425	2021	NI	Region Hannover	M	Mongrel	11	97.5929	Negative	n.d.	n.d.	n.d.	n.d.	n.d.	n.d.	n.d.	n.d.
HD/21/426	2021	NI	Region Hannover	F	Terrier	14	88.0961	Negative	n.d.	n.d.	n.d.	n.d.	n.d.	n.d.	n.d.	n.d.
HD/21/427	2021	NI	Region Hannover	F	Terrier-Mongrel	12	79.9325	Negative	n.d.	n.d.	n.d.	n.d.	n.d.	n.d.	n.d.	n.d.
HD/21/428	2021	NI	Region Hannover	F	Havanese	1	85.043	Negative	n.d.	n.d.	n.d.	n.d.	n.d.	n.d.	n.d.	n.d.
HD/21/429	2021	NI	Region Hannover	F	Chihuahua	11	104.423	Negative	n.d.	n.d.	n.d.	n.d.	n.d.	n.d.	n.d.	n.d.
HD/21/430	2021	NI	Region Hannover	M	Labrador Retriever-Mongrel	12	111.468	Negative	n.d.	n.d.	n.d.	n.d.	n.d.	n.d.	n.d.	n.d.
HD/21/431	2021	NI	Region Hannover	F	Australian Shepherd	12	82.961	Negative	n.d.	n.d.	n.d.	n.d.	n.d.	n.d.	n.d.	n.d.
---	---	---	---	---	---	---	---	---	---	---	---	---	---	---	---	---
HD/21/433	2021	NI	Region Hannover	F	Golden Retriever	7	27.2559	Positive	< 10	1.05	< 10	0.63	< 10	3.18	Negative	(USUV)
HD/21/434	2021	NI	Region Hannover	M	Airdale Terrier	10	88.9438	Negative	n.d.	n.d.	n.d.	n.d.	n.d.	n.d.	n.d.	n.d.
HD/21/435	2021	NI	Region Hannover	M	Cocker Spaniel	10	82.2532	Negative	n.d.	n.d.	n.d.	n.d.	n.d.	n.d.	n.d.	n.d.
HD/21/436	2021	NI	Region Hannover	F	Mongrel	16	88.5076	Negative	n.d.	n.d.	n.d.	n.d.	n.d.	n.d.	n.d.	n.d.
HD/21/437	2021	NI	Region Hannover	F	Mongrel	12	22.5898	Positive	< 10	3.4	< 10	0.87	< 10	3.03	Negative	WNV/(USUV)
HD/21/438	2021	NI	Region Hannover	M	Mongrel	3	103.855	Negative	n.d.	n.d.	n.d.	n.d.	n.d.	n.d.	n.d.	n.d.
HD/21/439	2021	NI	Region Hannover	F	Pug	10	116.249	Negative	n.d.	n.d.	n.d.	n.d.	n.d.	n.d.	n.d.	n.d.
HD/21/440	2021	NI	Region Hannover	M	Tibet Terrier	11	89.3964	Negative	n.d.	n.d.	n.d.	n.d.	n.d.	n.d.	n.d.	n.d.
HD/21/441	2021	NI	Region Hannover	F	Mongrel	15	90.9517	Negative	n.d.	n.d.	n.d.	n.d.	n.d.	n.d.	n.d.	n.d.
HD/21/442	2021	NI	Region Hannover	M	Mongrel	4	6.95387	Positive	120	3.85	< 10	0.68	< 10	2.06	WNV	WNV
HD/21/443	2021	NI	Region Hannover	F	Jack Russell Terrier	12	87.0016	Negative	n.d.	n.d.	n.d.	n.d.	n.d.	n.d.	n.d.	n.d.
HD/21/444	2021	NI	Region Hannover	F	Bearded Collie	2	89.0343	Negative	n.d.	n.d.	n.d.	n.d.	n.d.	n.d.	n.d.	n.d.
HD/21/445	2021	NI	Region Hannover	M	Appenzeller Mountain Dog	12	86.9687	Negative	n.d.	n.d.	n.d.	n.d.	n.d.	n.d.	n.d.	n.d.
HD/21/446	2021	NI	Region Hannover	F	French Bulldog	1	107.312	Negative	n.d.	n.d.	n.d.	n.d.	n.d.	n.d.	n.d.	n.d.
HD/21/447	2021	NI	Region Hannover	F	Labradoodle	12	114.661	Negative	n.d.	n.d.	n.d.	n.d.	n.d.	n.d.	n.d.	n.d.
HD/21/448	2021	NI	Region Hannover	F	German Roughhaired Pointer	4	7.27482	Positive	< 10	1.39	80	3.67	< 10	4	TBEV	TBEV/(USUV)
HD/21/449	2021	NI	Region Hannover	F	Bearded Collie	11	63.8522	Negative	n.d.	n.d.	n.d.	n.d.	n.d.	n.d.	n.d.	n.d.
HD/21/450	2021	NI	Region Hannover	F	Cocker Spaniel	13	101.576	Negative	n.d.	n.d.	n.d.	n.d.	n.d.	n.d.	n.d.	n.d.
HD/21/451	2021	NI	Region Hannover	M	Boxer	6	97.2308	Negative	n.d.	n.d.	n.d.	n.d.	n.d.	n.d.	n.d.	n.d.
HD/21/452	2021	NI	Region Hannover	M	Shepherd x Labrador	12	81.3891	Negative	n.d.	n.d.	n.d.	n.d.	n.d.	n.d.	n.d.	n.d.
HD/21/453	2021	NI	Region Hannover	M	Mongrel	4	92.9679	Negative	n.d.	n.d.	n.d.	n.d.	n.d.	n.d.	n.d.	n.d.
HD/21/454	2021	NI	Region Hannover	F	Mongrel	1	99.2306	Negative	n.d.	n.d.	n.d.	n.d.	n.d.	n.d.	n.d.	n.d.
HD/21/455	2021	NI	Göttingen	F	Jack Russell Terrier	16	116.027	Negative	n.d.	n.d.	n.d.	n.d.	n.d.	n.d.	n.d.	n.d.
HD/21/456	2021	NI	Göttingen	F	Mongrel	15	97.0251	Negative	n.d.	n.d.	n.d.	n.d.	n.d.	n.d.	n.d.	n.d.
HD/21/457	2021	NI	Braunschweig, City	F	Mongrel	6	93.33	Negative	n.d.	n.d.	n.d.	n.d.	n.d.	n.d.	n.d.	n.d.
HD/21/458	2021	NI	Braunschweig, City	F	Setter-Pointer-Mongrel	13	10.6983	Positive	< 10	1.04	< 10	1.03	< 10	1.4	Negative	Negative
HD/21/459	2021	NI	Braunschweig, City	M	Eurasier	13	102.901	Negative	n.d.	n.d.	n.d.	n.d.	n.d.	n.d.	n.d.	n.d.
HD/21/460	2021	NI	Braunschweig, City	F	Border Collie	13	95.4944	Negative	n.d.	n.d.	n.d.	n.d.	n.d.	n.d.	n.d.	n.d.
HD/21/461	2021	NI	Braunschweig, City	F	Shar Pei	9	98.0384	Negative	n.d.	n.d.	n.d.	n.d.	n.d.	n.d.	n.d.	n.d.
HD/21/462	2021	NI	Braunschweig, City	M	Staffordshire Terrier	3	90.0569	Negative	n.d.	n.d.	n.d.	n.d.	n.d.	n.d.	n.d.	n.d.
HD/21/463	2021	NI	Braunschweig, City	F	French Bulldog	6	91.2108	Negative	n.d.	n.d.	n.d.	n.d.	n.d.	n.d.	n.d.	n.d.
HD/21/464	2021	NI	Braunschweig, City	F	Pug	14	98.4443	Negative	n.d.	n.d.	n.d.	n.d.	n.d.	n.d.	n.d.	n.d.
HD/21/465	2021	NI	Braunschweig, City	F	Mongrel	12	105.471	Negative	n.d.	n.d.	n.d.	n.d.	n.d.	n.d.	n.d.	n.d.
HD/21/466	2021	NI	Braunschweig, City	M	Rhodesian Ridgeback-Mongrel	10	93.3116	Negative	n.d.	n.d.	n.d.	n.d.	n.d.	n.d.	n.d.	n.d.
HD/21/467	2021	NI	Braunschweig, City	M	Labrador Retriever-Mongrel	14	90.407	Negative	n.d.	n.d.	n.d.	n.d.	n.d.	n.d.	n.d.	n.d.
HD/21/468	2021	NI	Braunschweig, City	M	Samojede	2	19.4326	Positive	< 10	0.91	320	2.26	< 10	1.04	TBEV	TBEV
HD/21/469	2021	NI	Braunschweig, City	F	Irish Red Setter	2	92.3885	Negative	n.d.	n.d.	n.d.	n.d.	n.d.	n.d.	n.d.	n.d.
HD/21/470	2021	NI	Braunschweig, City	M	Boxer-Mongrel	10	95.309	Negative	n.d.	n.d.	n.d.	n.d.	n.d.	n.d.	n.d.	n.d.
HD/21/471	2021	NI	Braunschweig, City	F	German Longhaired Pointer	6	84.6059	Negative	n.d.	n.d.	n.d.	n.d.	n.d.	n.d.	n.d.	n.d.
HD/21/472	2021	NI	Braunschweig, City	M	Cocker Spaniel	11	107.858	Negative	n.d.	n.d.	n.d.	n.d.	n.d.	n.d.	n.d.	n.d.
HD/21/473	2021	NI	Braunschweig, City	M	Golden Retriever	9	108.686	Negative	n.d.	n.d.	n.d.	n.d.	n.d.	n.d.	n.d.	n.d.
HD/21/474	2021	NI	Braunschweig, City	M	Jack Russell Terrier	10	78.3114	Negative	n.d.	n.d.	n.d.	n.d.	n.d.	n.d.	n.d.	n.d.
HD/21/475	2021	NI	Braunschweig, City	M	Mongrel	7	75.2238	Negative	n.d.	n.d.	n.d.	n.d.	n.d.	n.d.	n.d.	n.d.
HD/21/476	2021	NI	Braunschweig, City	F	Labrador Retriever-Mongrel	12	99.1605	Negative	n.d.	n.d.	n.d.	n.d.	n.d.	n.d.	n.d.	n.d.
HD/21/477	2021	NI	Braunschweig, City	M	Australian Shepherd x Border	n.s.	90.4707	Negative	n.d.	n.d.	n.d.	n.d.	n.d.	n.d.	n.d.	n.d.
HD/21/478	2021	NI	Braunschweig, City	n.s.	Flat Coated Retriever	3	91.7041	Negative	n.d.	n.d.	n.d.	n.d.	n.d.	n.d.	n.d.	n.d.
HD/21/479	2021	NI	Braunschweig, City	F	Miniature Poodle	1	88.4256	Negative	n.d.	n.d.	n.d.	n.d.	n.d.	n.d.	n.d.	n.d.
HD/21/480	2021	NI	Braunschweig, City	n.s.	Malteser-Mongrel	13	7.07436	Positive	< 10	0.79	< 10	0.83	< 10	0.77	Negative	Negative
HD/21/481	2021	NI	Braunschweig, City	n.s.	Miniature Poodle	1	106.211	Negative	n.d.	n.d.	n.d.	n.d.	n.d.	n.d.	n.d.	n.d.
HD/21/482	2021	NI	Braunschweig, City	F	Prager Rattler	8	91.4256	Negative	n.d.	n.d.	n.d.	n.d.	n.d.	n.d.	n.d.	n.d.
HD/21/483	2021	NI	Braunschweig, City	M	Bernese Mountain Dog	< 0,5	87.7014	Negative	n.d.	n.d.	n.d.	n.d.	n.d.	n.d.	n.d.	n.d.
HD/21/484	2021	NI	Braunschweig, City	M	Swiss Mountain Dog	4	95.4204	Negative	n.d.	n.d.	n.d.	n.d.	n.d.	n.d.	n.d.	n.d.
HD/21/485	2021	NI	Braunschweig, City	F	Mongrel	1	93.4309	Negative	n.d.	n.d.	n.d.	n.d.	n.d.	n.d.	n.d.	n.d.
HD/21/486	2021	NI	Braunschweig, City	F	Mastin Espaniol-Mongrel	7	92.9376	Negative	n.d.	n.d.	n.d.	n.d.	n.d.	n.d.	n.d.	n.d.
HD/21/487	2021	NI	Braunschweig, City	M	Bulldogge-Mongrel	10	84.4627	Negative	n.d.	n.d.	n.d.	n.d.	n.d.	n.d.	n.d.	n.d.
HD/21/488	2021	NI	Braunschweig, City	F	Poodle	10	104.42	Negative	n.d.	n.d.	n.d.	n.d.	n.d.	n.d.	n.d.	n.d.
HD/21/489	2021	NI	Braunschweig, City	M	Shetland Sheepdog	12	111.765	Negative	n.d.	n.d.	n.d.	n.d.	n.d.	n.d.	n.d.	n.d.
HD/21/490	2021	NI	Braunschweig, City	F	Mongrel	n.s.	89.3566	Negative	n.d.	n.d.	n.d.	n.d.	n.d.	n.d.	n.d.	n.d.
HD/21/491	2021	NI	Braunschweig, City	F	Mongrel	n.s.	89.0224	Negative	n.d.	n.d.	n.d.	n.d.	n.d.	n.d.	n.d.	n.d.
HD/21/492	2021	NI	Braunschweig, City	n.s.	Mongrel	n.s.	95.0384	Negative	n.d.	n.d.	n.d.	n.d.	n.d.	n.d.	n.d.	n.d.
HD/21/493	2021	NI	Braunschweig, City	F	Dalmatian	1	99.7891	Negative	n.d.	n.d.	n.d.	n.d.	n.d.	n.d.	n.d.	n.d.
HD/21/494	2021	NI	Braunschweig, City	F	Biewer Yorkshire Terrier	1	89.2213	Negative	n.d.	n.d.	n.d.	n.d.	n.d.	n.d.	n.d.	n.d.
HD/21/495	2021	NI	Braunschweig, City	M	Mongrel	4	92.5636	Negative	n.d.	n.d.	n.d.	n.d.	n.d.	n.d.	n.d.	n.d.
HD/21/496	2021	NI	Braunschweig, City	M	Labrador Retriever	6	117.01	Negative	n.d.	n.d.	n.d.	n.d.	n.d.	n.d.	n.d.	n.d.
HD/21/497	2021	NI	Braunschweig, City	F	n.s.	1	112.02	Negative	n.d.	n.d.	n.d.	n.d.	n.d.	n.d.	n.d.	n.d.
HD/21/498	2021	NI	Braunschweig, City	M	Doodle-Mongrel	4	102.312	Negative	n.d.	n.d.	n.d.	n.d.	n.d.	n.d.	n.d.	n.d.
HD/21/499	2021	NI	Braunschweig, City	F	Welsh Springer Spaniel	1	93.24	Negative	n.d.	n.d.	n.d.	n.d.	n.d.	n.d.	n.d.	n.d.
HD/21/500	2021	NI	Braunschweig, City	M	Miniature Pinscher	7	82.1549	Negative	n.d.	n.d.	n.d.	n.d.	n.d.	n.d.	n.d.	n.d.
HD/21/501	2021	NI	Braunschweig, City	n.s.	Labrador Retriever	3	86.277	Negative	n.d.	n.d.	n.d.	n.d.	n.d.	n.d.	n.d.	n.d.
HD/21/502	2021	NI	Braunschweig, City	M	Welsh Corgi	6	84.2398	Negative	n.d.	n.d.	n.d.	n.d.	n.d.	n.d.	n.d.	n.d.
HD/21/503	2021	NI	Braunschweig, City	F	Labrador Retriever	9	59.022	Negative	n.d.	n.d.	n.d.	n.d.	n.d.	n.d.	n.d.	n.d.
HD/21/504	2021	NI	Wolfenbüttel	M	Jack Russell Terrier	11	36.836	Positive	< 10	0.99	< 10	1.09	< 10	1.66	Negative	Negative
HD/21/505	2021	NI	Wolfenbüttel	M	Wire-haired Dachshund	12	116.572	Negative	n.d.	n.d.	n.d.	n.d.	n.d.	n.d.	n.d.	n.d.
HD/21/506	2021	NI	Wolfenbüttel	M	Hanover Hound	n.s.	95.11	Negative	n.d.	n.d.	n.d.	n.d.	n.d.	n.d.	n.d.	n.d.
HD/21/507	2021	NI	Wolfenbüttel	M	Mongrel	n.s.	95.1657	Negative	n.d.	n.d.	n.d.	n.d.	n.d.	n.d.	n.d.	n.d.
HD/21/508	2021	NI	Wolfenbüttel	F	Jack Russell Terrier	16	97.4575	Negative	n.d.	n.d.	n.d.	n.d.	n.d.	n.d.	n.d.	n.d.
HD/21/509	2021	NI	Wolfenbüttel	M	Shetland Sheepdog	8	93.041	Negative	n.d.	n.d.	n.d.	n.d.	n.d.	n.d.	n.d.	n.d.
HD/21/510	2021	NI	Wolfenbüttel	M	Labrador Retriever	n.s.	86.7465	Negative	n.d.	n.d.	n.d.	n.d.	n.d.	n.d.	n.d.	n.d.
HD/21/511	2021	NI	Wolfenbüttel	M	Wire-haired Dachshund	13	94.2585	Negative	n.d.	n.d.	n.d.	n.d.	n.d.	n.d.	n.d.	n.d.
HD/21/512	2021	NI	Wolfenbüttel	F	Rottweiler-Mongrel	8	115.601	Negative	n.d.	n.d.	n.d.	n.d.	n.d.	n.d.	n.d.	n.d.
HD/21/513	2021	NI	Peine	M	Landseer	10	114.574	Negative	n.d.	n.d.	n.d.	n.d.	n.d.	n.d.	n.d.	n.d.
HD/21/514	2021	NI	Wolfenbüttel	M	Shar Pei	9	96.2002	Negative	n.d.	n.d.	n.d.	n.d.	n.d.	n.d.	n.d.	n.d.
HD/21/515	2021	NI	Wolfenbüttel	F	Mongrel	4	96.6379	Negative	n.d.	n.d.	n.d.	n.d.	n.d.	n.d.	n.d.	n.d.
HD/21/516	2021	NI	Wolfenbüttel	n.s.	n.s.	11	97.179	Negative	n.d.	n.d.	n.d.	n.d.	n.d.	n.d.	n.d.	n.d.
HD/21/517	2021	NI	Wolfenbüttel	M	French Bulldog	11	99.3753	Negative	n.d.	n.d.	n.d.	n.d.	n.d.	n.d.	n.d.	n.d.
HD/21/518	2021	NI	Wolfenbüttel	F	Fox Terrier	12	83.8817	Negative	n.d.	n.d.	n.d.	n.d.	n.d.	n.d.	n.d.	n.d.
HD/21/519	2021	NI	Wolfenbüttel	F	Mongrel	10	95.4124	Negative	n.d.	n.d.	n.d.	n.d.	n.d.	n.d.	n.d.	n.d.
HD/21/520	2021	NI	Wolfenbüttel	M	Golden Retriever	11	110.627	Negative	n.d.	n.d.	n.d.	n.d.	n.d.	n.d.	n.d.	n.d.
HD/21/521	2021	NI	Wolfenbüttel	n.s.	Mongrel	9	117.224	Negative	n.d.	n.d.	n.d.	n.d.	n.d.	n.d.	n.d.	n.d.
HD/21/522	2021	NI	Wolfenbüttel	F	German Shepherd-Mongrel	13	96.9641	Negative	n.d.	n.d.	n.d.	n.d.	n.d.	n.d.	n.d.	n.d.
HD/21/523	2021	NI	Wolfenbüttel	M	Labrador Retriever	5	83.6191	Negative	n.d.	n.d.	n.d.	n.d.	n.d.	n.d.	n.d.	n.d.
HD/21/524	2021	NI	Wolfenbüttel	F	Mongrel	3	98.0782	Negative	n.d.	n.d.	n.d.	n.d.	n.d.	n.d.	n.d.	n.d.
HD/21/525	2021	NI	Wolfenbüttel	F	Mongrel	16	90.1206	Negative	n.d.	n.d.	n.d.	n.d.	n.d.	n.d.	n.d.	n.d.
HD/21/526	2021	NI	Wolfenbüttel	M	Labrador Retriever	9	87.6776	Negative	n.d.	n.d.	n.d.	n.d.	n.d.	n.d.	n.d.	n.d.
HD/21/527	2021	NI	Wolfenbüttel	F	Terrier-Mongrel	12	92.1736	Negative	n.d.	n.d.	n.d.	n.d.	n.d.	n.d.	n.d.	n.d.
HD/21/528	2021	NI	Wolfenbüttel	M	Havanese	8	108.948	Negative	n.d.	n.d.	n.d.	n.d.	n.d.	n.d.	n.d.	n.d.
HD/21/529	2021	NI	Wolfenbüttel	M	Labrador Retriever-Mongrel	12	119.174	Negative	n.d.	n.d.	n.d.	n.d.	n.d.	n.d.	n.d.	n.d.
HD/21/530	2021	NI	Wolfenbüttel	M	Bearded Collie	8	90.9163	Negative	n.d.	n.d.	n.d.	n.d.	n.d.	n.d.	n.d.	n.d.
HD/21/531	2021	NI	Helmstedt	F	Bobtail	9	93.6299	Negative	n.d.	n.d.	n.d.	n.d.	n.d.	n.d.	n.d.	n.d.
HD/21/532	2021	NI	Helmstedt	F	Shetland Sheepdog	9	101.755	Negative	n.d.	n.d.	n.d.	n.d.	n.d.	n.d.	n.d.	n.d.
HD/21/533	2021	NI	Helmstedt	F	German Shepherd	12	94.1153	Negative	n.d.	n.d.	n.d.	n.d.	n.d.	n.d.	n.d.	n.d.
HD/21/534	2021	NI	Helmstedt	F	Eurasier	13	83.9693	Negative	n.d.	n.d.	n.d.	n.d.	n.d.	n.d.	n.d.	n.d.
HD/21/535	2021	NI	Helmstedt	M	Labrador Retriever	9	98.5796	Negative	n.d.	n.d.	n.d.	n.d.	n.d.	n.d.	n.d.	n.d.
HD/21/536	2021	NI	Helmstedt	M	American Bulldog	4	110.349	Negative	n.d.	n.d.	n.d.	n.d.	n.d.	n.d.	n.d.	n.d.
HD/21/537	2021	NI	Helmstedt	M	French Bulldog	8	117.391	Negative	n.d.	n.d.	n.d.	n.d.	n.d.	n.d.	n.d.	n.d.
HD/21/538	2021	NI	Helmstedt	F	Mongrel	11	91.0039	Negative	n.d.	n.d.	n.d.	n.d.	n.d.	n.d.	n.d.	n.d.
HD/21/539	2021	NI	Helmstedt	M	Pug	10	89.4203	Negative	n.d.	n.d.	n.d.	n.d.	n.d.	n.d.	n.d.	n.d.
HD/21/540	2021	NI	Helmstedt	F	French Bulldog	8	97.2904	Negative	n.d.	n.d.	n.d.	n.d.	n.d.	n.d.	n.d.	n.d.
HD/21/541	2021	NI	Helmstedt	F	Deutsche Dogge	5	94.1471	Negative	n.d.	n.d.	n.d.	n.d.	n.d.	n.d.	n.d.	n.d.
HD/21/542	2021	NI	Helmstedt	M	Miniature Schnauzer	13	87.3831	Negative	n.d.	n.d.	n.d.	n.d.	n.d.	n.d.	n.d.	n.d.
HD/21/543	2021	NI	Helmstedt	M	Shepherd-Mongrel	13	90.3275	Negative	n.d.	n.d.	n.d.	n.d.	n.d.	n.d.	n.d.	n.d.
HD/21/544	2021	NI	Helmstedt	F	Cocker Spaniel	7	103.975	Negative	n.d.	n.d.	n.d.	n.d.	n.d.	n.d.	n.d.	n.d.
HD/21/545	2021	NI	Helmstedt	M	Hovawart	13	116.238	Negative	n.d.	n.d.	n.d.	n.d.	n.d.	n.d.	n.d.	n.d.
HD/21/546	2021	NI	Helmstedt	F	Mini Bullterrier-Mongrel	7	103.306	Negative	n.d.	n.d.	n.d.	n.d.	n.d.	n.d.	n.d.	n.d.
HD/21/547	2021	NI	Wolfsburg, City	M	Bernese Mountain Dog	8	103.036	Negative	n.d.	n.d.	n.d.	n.d.	n.d.	n.d.	n.d.	n.d.
HD/21/548	2021	NI	Wolfsburg, City	M	Labrador Retriever	1	111.455	Negative	n.d.	n.d.	n.d.	n.d.	n.d.	n.d.	n.d.	n.d.
HD/21/549	2021	ST	Anhalt-Bitterfeld	F	Old English Bulldog	0.5	102.964	Negative	n.d.	n.d.	n.d.	n.d.	n.d.	n.d.	n.d.	n.d.
---	---	---	---	---	---	---	---	---	---	---	---	---	---	---	---	---
HD/21/553	2021	ST	Altmarkkreis Salzwedel	n.s.	Mongrel	1	93.0148	Negative	n.d.	n.d.	n.d.	n.d.	n.d.	n.d.	n.d.	n.d.
HD/21/554	2021	ST	Altmarkkreis Salzwedel	F	Weimaraner	10	87.3948	Negative	n.d.	n.d.	n.d.	n.d.	n.d.	n.d.	n.d.	n.d.
HD/21/555	2021	ST	Altmarkkreis Salzwedel	F	Labrador Retriever	9	85.7452	Negative	n.d.	n.d.	n.d.	n.d.	n.d.	n.d.	n.d.	n.d.
HD/21/556	2021	ST	Altmarkkreis Salzwedel	F	English Setter	9	104.721	Negative	n.d.	n.d.	n.d.	n.d.	n.d.	n.d.	n.d.	n.d.
HD/21/557	2021	ST	Altmarkkreis Salzwedel	M	Mongrel	5	100.341	Negative	n.d.	n.d.	n.d.	n.d.	n.d.	n.d.	n.d.	n.d.
HD/21/558	2021	NI	Gifhorn	M	Maine Coon x Perser	9	83.595	Negative	n.d.	n.d.	n.d.	n.d.	n.d.	n.d.	n.d.	n.d.
HD/21/559	2021	NI	Gifhorn	F	Medium Schnauzer	12	68.0091	Negative	n.d.	n.d.	n.d.	n.d.	n.d.	n.d.	n.d.	n.d.
HD/21/560	2021	NI	Gifhorn	F	Mongrel	14	74.471	Negative	n.d.	n.d.	n.d.	n.d.	n.d.	n.d.	n.d.	n.d.
HD/21/561	2021	NI	Gifhorn	F	Mongrel	17	81.2628	Negative	n.d.	n.d.	n.d.	n.d.	n.d.	n.d.	n.d.	n.d.
HD/21/562	2021	NI	Gifhorn	F	Poodle-Mongrel	12	79.5677	Negative	n.d.	n.d.	n.d.	n.d.	n.d.	n.d.	n.d.	n.d.
HD/21/563	2021	NI	Gifhorn	M	Australian Shepherd	9	81.1604	Negative	n.d.	n.d.	n.d.	n.d.	n.d.	n.d.	n.d.	n.d.
HD/21/564	2021	NI	Gifhorn	M	Medium Schnauzer	8	99.2491	Negative	n.d.	n.d.	n.d.	n.d.	n.d.	n.d.	n.d.	n.d.
HD/21/565	2021	NI	Gifhorn	M	Labrador Retriever	11	99.0671	Negative	n.d.	n.d.	n.d.	n.d.	n.d.	n.d.	n.d.	n.d.
HD/21/566	2021	NI	Gifhorn	F	Mongrel	3	85.4835	Negative	n.d.	n.d.	n.d.	n.d.	n.d.	n.d.	n.d.	n.d.
HD/21/567	2021	NI	Gifhorn	F	Labrador Retriever	14	77.2241	Negative	n.d.	n.d.	n.d.	n.d.	n.d.	n.d.	n.d.	n.d.
HD/21/568	2021	NI	Gifhorn	F	Rhodesian Ridgeback	8	70.0114	Negative	n.d.	n.d.	n.d.	n.d.	n.d.	n.d.	n.d.	n.d.
HD/21/569	2021	NI	Gifhorn	F	Boxer-Mongrel	14	83.1627	Negative	n.d.	n.d.	n.d.	n.d.	n.d.	n.d.	n.d.	n.d.
HD/21/570	2021	NI	Gifhorn	F	Deutsche Dogge-Mongrel	1	10.6598	Positive	15	2.14	< 10	0.81	30	4	Flavivirus	(USUV)
HD/21/571	2021	NI	Gifhorn	M	Yorkshire Terrier	3	87.9863	Negative	n.d.	n.d.	n.d.	n.d.	n.d.	n.d.	n.d.	n.d.
HD/21/572	2021	NI	Gifhorn	F	German Shepherd	11	99.9545	Negative	n.d.	n.d.	n.d.	n.d.	n.d.	n.d.	n.d.	n.d.
HD/21/573	2021	NI	Gifhorn	M	Labrador Retriever	1	99.3857	Negative	n.d.	n.d.	n.d.	n.d.	n.d.	n.d.	n.d.	n.d.
HD/21/574	2021	NI	Goslar	n.s.	Golden Retriever	8	80.7281	Negative	n.d.	n.d.	n.d.	n.d.	n.d.	n.d.	n.d.	n.d.
HD/21/575	2021	NI	Goslar	F	Harz fox-Mongrel	10	74.3231	Negative	n.d.	n.d.	n.d.	n.d.	n.d.	n.d.	n.d.	n.d.
HD/21/576	2021	NI	Goslar	M	Mongrel	3	84.8464	Negative	n.d.	n.d.	n.d.	n.d.	n.d.	n.d.	n.d.	n.d.
HD/21/577	2021	NI	Goslar	F	Labrador Retriever	9	78.2594	Negative	n.d.	n.d.	n.d.	n.d.	n.d.	n.d.	n.d.	n.d.
HD/21/578	2021	NI	Goslar	F	Border Collie	14	84.5051	Negative	n.d.	n.d.	n.d.	n.d.	n.d.	n.d.	n.d.	n.d.
HD/21/579	2021	NI	Goslar	M	Chihuahua	8	73.7315	Negative	n.d.	n.d.	n.d.	n.d.	n.d.	n.d.	n.d.	n.d.
HD/21/580	2021	NI	Goslar	M	Dackel	10	90.273	Negative	n.d.	n.d.	n.d.	n.d.	n.d.	n.d.	n.d.	n.d.
HD/21/581	2021	NI	Goslar	M	Standard Poodle	10	91.058	Negative	n.d.	n.d.	n.d.	n.d.	n.d.	n.d.	n.d.	n.d.
HD/21/582	2021	NI	Goslar	M	Cocker Spaniel	9	83.959	Negative	n.d.	n.d.	n.d.	n.d.	n.d.	n.d.	n.d.	n.d.
HD/21/583	2021	NI	Goslar	F	Jack Russell Terrier	16	73.2765	Negative	n.d.	n.d.	n.d.	n.d.	n.d.	n.d.	n.d.	n.d.
HD/21/584	2021	NI	Goslar	F	Cavalier King Charles Spaniel	8	78.2366	Negative	n.d.	n.d.	n.d.	n.d.	n.d.	n.d.	n.d.	n.d.
HD/21/585	2021	NI	Goslar	F	Shepherd	10	85.3697	Negative	n.d.	n.d.	n.d.	n.d.	n.d.	n.d.	n.d.	n.d.
HD/21/586	2021	NI	Goslar	M	Beagle	10	77.0762	Negative	n.d.	n.d.	n.d.	n.d.	n.d.	n.d.	n.d.	n.d.
HD/21/587	2021	NI	Goslar	F	Shih Tzu	9	88.76	Negative	n.d.	n.d.	n.d.	n.d.	n.d.	n.d.	n.d.	n.d.
HD/21/588	2021	NI	Goslar	M	Shepherd	7	106.03	Negative	n.d.	n.d.	n.d.	n.d.	n.d.	n.d.	n.d.	n.d.
HD/21/589	2021	NI	Goslar	M	Rottweiler	n.s.	95.5518	Negative	n.d.	n.d.	n.d.	n.d.	n.d.	n.d.	n.d.	n.d.
HD/21/590	2021	NI	Goslar	M	Cairn Terrier	15	79.0216	Negative	n.d.	n.d.	n.d.	n.d.	n.d.	n.d.	n.d.	n.d.
HD/21/591	2021	NI	Goslar	M	Jack Russell Terrier	16	73.4926	Negative	n.d.	n.d.	n.d.	n.d.	n.d.	n.d.	n.d.	n.d.
HD/21/592	2021	NI	Goslar	M	n.s.	14	80.4209	Negative	n.d.	n.d.	n.d.	n.d.	n.d.	n.d.	n.d.	n.d.
HD/21/593	2021	ST	Harz	n.s.	Chihuahua	n.s.	79.397	Negative	n.d.	n.d.	n.d.	n.d.	n.d.	n.d.	n.d.	n.d.
HD/21/594	2021	ST	Harz	F	Havanese-Mongrel	5	83.4585	Negative	n.d.	n.d.	n.d.	n.d.	n.d.	n.d.	n.d.	n.d.
HD/21/595	2021	ST	Harz	n.s.	Staffordshire	n.s.	82.4118	Negative	n.d.	n.d.	n.d.	n.d.	n.d.	n.d.	n.d.	n.d.
HD/21/596	2021	ST	Harz	M	Collie	12	103.72	Negative	n.d.	n.d.	n.d.	n.d.	n.d.	n.d.	n.d.	n.d.
HD/21/597	2021	ST	Harz	F	Yorkshire Terrier	n.s.	96.9169	Negative	n.d.	n.d.	n.d.	n.d.	n.d.	n.d.	n.d.	n.d.
HD/21/598	2021	ST	Harz	F	Shar Pei	7	82.5142	Negative	n.d.	n.d.	n.d.	n.d.	n.d.	n.d.	n.d.	n.d.
HD/21/599	2021	ST	Harz	F	Old English Bulldog	n.s.	79.3629	Negative	n.d.	n.d.	n.d.	n.d.	n.d.	n.d.	n.d.	n.d.
HD/21/600	2021	ST	Harz	F	Jack Russell Terrier	10	82.8555	Negative	n.d.	n.d.	n.d.	n.d.	n.d.	n.d.	n.d.	n.d.
HD/21/601	2021	ST	Harz	M	Entlebucher Mountain Dog	6	82.1274	Negative	n.d.	n.d.	n.d.	n.d.	n.d.	n.d.	n.d.	n.d.
HD/21/602	2021	ST	Harz	F	Deutsche Dogge	5	82.7986	Negative	n.d.	n.d.	n.d.	n.d.	n.d.	n.d.	n.d.	n.d.
HD/21/603	2021	ST	Harz	M	Deutsche Dogge	3	86.6325	Negative	n.d.	n.d.	n.d.	n.d.	n.d.	n.d.	n.d.	n.d.
HD/21/604	2021	ST	Harz	M	Parson Jack Russell Terrier	9	91.8089	Negative	n.d.	n.d.	n.d.	n.d.	n.d.	n.d.	n.d.	n.d.
HD/21/605	2021	ST	Harz	M	Australian Shepherd	12	96.0865	Negative	n.d.	n.d.	n.d.	n.d.	n.d.	n.d.	n.d.	n.d.
HD/21/606	2021	ST	Harz	F	Mongrel	4	78.3276	Negative	n.d.	n.d.	n.d.	n.d.	n.d.	n.d.	n.d.	n.d.
HD/21/607	2021	ST	Harz	M	West Highland White Terrier	11	75.7452	Negative	n.d.	n.d.	n.d.	n.d.	n.d.	n.d.	n.d.	n.d.
HD/21/608	2021	ST	Harz	n.s.	Terrier-Mongrel	15	78.5552	Negative	n.d.	n.d.	n.d.	n.d.	n.d.	n.d.	n.d.	n.d.
HD/21/609	2021	ST	Magdeburg	F	Labrador Retriever-Mongrel	n.s.	83.9135	Negative	n.d.	n.d.	n.d.	n.d.	n.d.	n.d.	n.d.	n.d.
HD/21/610	2021	ST	Magdeburg	M	Bordeaux Mastiff	11	74.38	Negative	n.d.	n.d.	n.d.	n.d.	n.d.	n.d.	n.d.	n.d.
HD/21/611	2021	ST	Magdeburg	M	Puli	14	83.504	Negative	n.d.	n.d.	n.d.	n.d.	n.d.	n.d.	n.d.	n.d.
HD/21/612	2021	ST	Magdeburg	M	Cairn Terrier-Mongrel	n.s.	101.069	Negative	n.d.	n.d.	n.d.	n.d.	n.d.	n.d.	n.d.	n.d.
HD/21/613	2021	ST	Magdeburg	M	Yorkshire Terrier	n.s.	98.1684	Negative	n.d.	n.d.	n.d.	n.d.	n.d.	n.d.	n.d.	n.d.
HD/21/614	2021	ST	Magdeburg	M	West Highland White Terrier	13	82.0137	Negative	n.d.	n.d.	n.d.	n.d.	n.d.	n.d.	n.d.	n.d.
HD/21/615	2021	ST	Magdeburg	M	Miniature Schnauzer	14	80.4437	Negative	n.d.	n.d.	n.d.	n.d.	n.d.	n.d.	n.d.	n.d.
HD/21/616	2021	ST	Magdeburg	F	Golden Retriever	6	79.9204	Negative	n.d.	n.d.	n.d.	n.d.	n.d.	n.d.	n.d.	n.d.
HD/21/617	2021	ST	Magdeburg	F	Havanese	10	81.7292	Negative	n.d.	n.d.	n.d.	n.d.	n.d.	n.d.	n.d.	n.d.
HD/21/618	2021	ST	Magdeburg	M	Dalmatian	7	77.3606	Negative	n.d.	n.d.	n.d.	n.d.	n.d.	n.d.	n.d.	n.d.
HD/21/619	2021	ST	Börde	M	DD	4	81.2514	Negative	n.d.	n.d.	n.d.	n.d.	n.d.	n.d.	n.d.	n.d.
HD/21/620	2021	ST	Jerichower Land	M	French Bulldog	8	98.4073	Negative	n.d.	n.d.	n.d.	n.d.	n.d.	n.d.	n.d.	n.d.
HD/21/621	2021	ST	Jerichower Land	M	Jack Russell Terrier	12	102.446	Negative	n.d.	n.d.	n.d.	n.d.	n.d.	n.d.	n.d.	n.d.
HD/21/622	2021	ST	Jerichower Land	F	n.s.	n.s.	83.4243	Negative	n.d.	n.d.	n.d.	n.d.	n.d.	n.d.	n.d.	n.d.
HD/21/623	2021	ST	Jerichower Land	M	Border Collie	2	78.7372	Negative	n.d.	n.d.	n.d.	n.d.	n.d.	n.d.	n.d.	n.d.
HD/21/624	2021	ST	Jerichower Land	F	n.s.	n.s.	76.5074	Negative	n.d.	n.d.	n.d.	n.d.	n.d.	n.d.	n.d.	n.d.
HD/21/625	2021	ST	Jerichower Land	F	Boxer	5	84.4482	Negative	n.d.	n.d.	n.d.	n.d.	n.d.	n.d.	n.d.	n.d.
HD/21/626	2021	ST	Jerichower Land	F	Pug	7	79.2264	Negative	n.d.	n.d.	n.d.	n.d.	n.d.	n.d.	n.d.	n.d.
HD/21/627	2021	ST	Jerichower Land	M	Mongrel	13	84.7554	Negative	n.d.	n.d.	n.d.	n.d.	n.d.	n.d.	n.d.	n.d.
HD/21/628	2021	ST	Jerichower Land	F	Toy Poodle	13	89.0899	Negative	n.d.	n.d.	n.d.	n.d.	n.d.	n.d.	n.d.	n.d.
HD/21/629	2021	ST	Jerichower Land	M	Hunting Terrier	13	96.9966	Negative	n.d.	n.d.	n.d.	n.d.	n.d.	n.d.	n.d.	n.d.
HD/21/630	2021	ST	Börde	F	Caucasian Kuvasz	5	7.34926	Positive	n.d.*	n.d.*	n.d.*	n.d.*	n.d.*	n.d.*	n.d.	n.d.*
HD/21/631	2021	ST	Börde	M	West Highland White Terrier	10	66.9852	Negative	n.d.	n.d.	n.d.	n.d.	n.d.	n.d.	n.d.	n.d.
HD/21/632	2021	ST	Börde	M	West Highland White Terrier	13	108.862	Negative	n.d.	n.d.	n.d.	n.d.	n.d.	n.d.	n.d.	n.d.
HD/21/633	2021	ST	Börde	F	n.s.	n.s.	80.091	Negative	n.d.	n.d.	n.d.	n.d.	n.d.	n.d.	n.d.	n.d.
HD/21/634	2021	ST	Börde	M	n.s.	2	76.4505	Negative	n.d.	n.d.	n.d.	n.d.	n.d.	n.d.	n.d.	n.d.
HD/21/635	2021	ST	Börde	F	n.s.	n.s.	82.9238	Negative	n.d.	n.d.	n.d.	n.d.	n.d.	n.d.	n.d.	n.d.
HD/21/636	2021	ST	Börde	M	American Bulldog	3	89.9204	Negative	n.d.	n.d.	n.d.	n.d.	n.d.	n.d.	n.d.	n.d.
HD/21/637	2021	TH	Erfurt, City	M	Jack Russell Terrier	n.s.	93.1058	Negative	n.d.	n.d.	n.d.	n.d.	n.d.	n.d.	n.d.	n.d.
HD/21/638	2021	TH	Erfurt, City	F	French Bulldog	6	112.651	Negative	n.d.	n.d.	n.d.	n.d.	n.d.	n.d.	n.d.	n.d.
HD/21/639	2021	TH	Erfurt, City	M	Jack Russell Terrier	10	85.3925	Negative	n.d.	n.d.	n.d.	n.d.	n.d.	n.d.	n.d.	n.d.
HD/21/640	2021	TH	Erfurt, City	F	Weimaraner	2	69.1923	Negative	n.d.	n.d.	n.d.	n.d.	n.d.	n.d.	n.d.	n.d.
HD/21/641	2021	TH	Weimar, City	M	Fox Terrier Mongrel	11	94.9033	Negative	n.d.	n.d.	n.d.	n.d.	n.d.	n.d.	n.d.	n.d.
HD/21/642	2021	TH	Weimar, City	M	Mongrel	8	83.3795	Negative	n.d.	n.d.	n.d.	n.d.	n.d.	n.d.	n.d.	n.d.
HD/21/643	2021	TH	Weimar, City	M	Mongrel	13	82.3913	Negative	n.d.	n.d.	n.d.	n.d.	n.d.	n.d.	n.d.	n.d.
HD/21/644	2022	SN	Dresden	M	Labrador Retriever	2	7.67769	Positive	< 10	0.84	< 10	0.99	< 10	0.92	Negative	Negative
HD/21/645	2022	SN	Dresden	M	Chihuahua	n.s.	92.382	Negative	n.d.	n.d.	n.d.	n.d.	n.d.	n.d.	n.d.	n.d.
HD/21/646	2022	SN	Dresden	M	Labrador Retriever-Mongrel	10	74.6701	Negative	n.d.	n.d.	n.d.	n.d.	n.d.	n.d.	n.d.	n.d.
HD/21/647	2022	SN	Dresden	M	Malteser-Mongrel	2	67.6549	Negative	n.d.	n.d.	n.d.	n.d.	n.d.	n.d.	n.d.	n.d.
HD/21/648	2022	SN	Dresden	M	Weimaraner	8	72.6177	Negative	n.d.	n.d.	n.d.	n.d.	n.d.	n.d.	n.d.	n.d.
HD/21/649	2022	SN	Dresden	M	Chihuahua	4	75.6149	Negative	n.d.	n.d.	n.d.	n.d.	n.d.	n.d.	n.d.	n.d.
HD/21/650	2022	SN	Leipzig, City	F	Dobermann	2	72.5091	Negative	n.d.	n.d.	n.d.	n.d.	n.d.	n.d.	n.d.	n.d.
HD/21/651	2022	SN	Leipziger Land	F	Beagle	n.s.	84.7261	Negative	n.d.	n.d.	n.d.	n.d.	n.d.	n.d.	n.d.	n.d.
HD/21/652	2022	SN	Leipziger Land	F	Jack Russell Terrier	6	92.2843	Negative	n.d.	n.d.	n.d.	n.d.	n.d.	n.d.	n.d.	n.d.
HD/21/653	2022	SN	Leipziger Land	F	Border Collie	10	92.7295	Negative	n.d.	n.d.	n.d.	n.d.	n.d.	n.d.	n.d.	n.d.
HD/21/654	2022	SN	Leipziger Land	F	Standard Poodle	3	78.395	Negative	n.d.	n.d.	n.d.	n.d.	n.d.	n.d.	n.d.	n.d.
HD/21/655	2022	SN	Leipziger Land	F	Labrador Retriever	2	70.8584	Negative	n.d.	n.d.	n.d.	n.d.	n.d.	n.d.	n.d.	n.d.
HD/21/656	2022	SN	Leipziger Land	F	Labrador Retriever	10	74.8656	Negative	n.d.	n.d.	n.d.	n.d.	n.d.	n.d.	n.d.	n.d.
HD/21/657	2022	SN	Leipziger Land	F	Airdale Terrier	0.75	77.8846	Negative	n.d.	n.d.	n.d.	n.d.	n.d.	n.d.	n.d.	n.d.
HD/21/658	2022	SN	Leipziger Land	F	Yorkshire Terrier	7	68.6648	Negative	n.d.	n.d.	n.d.	n.d.	n.d.	n.d.	n.d.	n.d.
HD/21/659	2022	SN	Leipziger Land	M	Parson Jack Russell Terrier	7	72.6503	Negative	n.d.	n.d.	n.d.	n.d.	n.d.	n.d.	n.d.	n.d.
HD/21/660	2022	SN	Leipziger Land	F	Mongrel	9	99.8968	Negative	n.d.	n.d.	n.d.	n.d.	n.d.	n.d.	n.d.	n.d.
HD/21/661	2022	SN	Leipziger Land	M	Bullmastiff	7	93.9567	Negative	n.d.	n.d.	n.d.	n.d.	n.d.	n.d.	n.d.	n.d.
HD/21/662	2022	SN	Leipziger Land	F	Mongrel	6	73.0086	Negative	n.d.	n.d.	n.d.	n.d.	n.d.	n.d.	n.d.	n.d.
HD/21/663	2022	SN	Leipziger Land	M	Mongrel	13	76.2882	Negative	n.d.	n.d.	n.d.	n.d.	n.d.	n.d.	n.d.	n.d.
HD/21/664	2022	ST	Mansfeld-Südharz	M	Labrador Retriever	11	76.8638	Negative	n.d.	n.d.	n.d.	n.d.	n.d.	n.d.	n.d.	n.d.
HD/21/665	2022	ST	Mansfeld-Südharz	M	Labrador Retriever	0.25	76.7986	Negative	n.d.	n.d.	n.d.	n.d.	n.d.	n.d.	n.d.	n.d.
HD/21/666	2022	ST	Mansfeld-Südharz	F	Greyhound-Mongrel	11	70.5978	Negative	n.d.	n.d.	n.d.	n.d.	n.d.	n.d.	n.d.	n.d.
HD/21/667	2022	ST	Anhalt-Bitterfeld	F	Airdale Terrier	6	72.0096	Negative	n.d.	n.d.	n.d.	n.d.	n.d.	n.d.	n.d.	n.d.
HD/21/668	2022	ST	Anhalt-Bitterfeld	M	Caucasian Shepherd Dog	7	7.93832	Positive	160	3.96	< 10	1.21	40	3.94	WNV	WNV/(USUV)
HD/21/669	2022	ST	Harz	F	n.s.	n.s.	92.9142	Negative	n.d.	n.d.	n.d.	n.d.	n.d.	n.d.	n.d.	n.d.
HD/21/670	2022	TH	Kyffhäuserkreis	M	Standard Poodle	7	79.0357	Negative	n.d.	n.d.	n.d.	n.d.	n.d.	n.d.	n.d.	n.d.
HD/21/671	2022	ST	Anhalt-Bitterfeld	M	Biewer Yorkshire Terrier	7	11.6306	Positive	< 10	0.48	1280	3.74	< 10	0.51	TBEV	TBEV
HD/21/672	2022	ST	Anhalt-Bitterfeld	F	Yorkshire Terrier	7	79.3397	Negative	n.d.	n.d.	n.d.	n.d.	n.d.	n.d.	n.d.	n.d.
HD/21/673	2022	TH	Jena, City	M	Papillon	10	73.3344	Negative	n.d.	n.d.	n.d.	n.d.	n.d.	n.d.	n.d.	n.d.
HD/21/674	2022	TH	Jena, City	F	German Shepherd	11	70.4023	Negative	n.d.	n.d.	n.d.	n.d.	n.d.	n.d.	n.d.	n.d.
HD/21/675	2022	TH	Jena, City	M	Labrador Retriever	9	71.4992	Negative	n.d.	n.d.	n.d.	n.d.	n.d.	n.d.	n.d.	n.d.
HD/21/676	2022	TH	Jena, City	F	Jack Russell Terrier	9	99.0172	Negative	n.d.	n.d.	n.d.	n.d.	n.d.	n.d.	n.d.	n.d.
HD/21/677	2022	SN	Zwickau	F	Mongrel	14	92.382	Negative	n.d.	n.d.	n.d.	n.d.	n.d.	n.d.	n.d.	n.d.
HD/21/678	2022	SN	Zwickau	M	German Boxer	0.5	80.5234	Negative	n.d.	n.d.	n.d.	n.d.	n.d.	n.d.	n.d.	n.d.
HD/21/679	2022	SN	Vogtlandkreis	F	Jack Russell Terrier	12	77.8085	Negative	n.d.	n.d.	n.d.	n.d.	n.d.	n.d.	n.d.	n.d.
HD/21/680	2022	SN	Vogtlandkreis	M	Mongrel	8	78.0257	Negative	n.d.	n.d.	n.d.	n.d.	n.d.	n.d.	n.d.	n.d.
HD/21/681	2022	SN	Vogtlandkreis	F	Giant Schnauzer	5	78.0366	Negative	n.d.	n.d.	n.d.	n.d.	n.d.	n.d.	n.d.	n.d.
HD/21/682	2022	SN	Vogtlandkreis	F	Basenji	8	68.3065	Negative	n.d.	n.d.	n.d.	n.d.	n.d.	n.d.	n.d.	n.d.
HD/21/683	2022	SN	Vogtlandkreis	M	Mongrel	15	79.3615	Negative	n.d.	n.d.	n.d.	n.d.	n.d.	n.d.	n.d.	n.d.
HD/21/684	2022	SN	Vogtlandkreis	F	Boxer-Mongrel	12	97.8661	Negative	n.d.	n.d.	n.d.	n.d.	n.d.	n.d.	n.d.	n.d.
HD/21/685	2022	SN	Vogtlandkreis	F	West Highland White Terrier	12	91.6762	Negative	n.d.	n.d.	n.d.	n.d.	n.d.	n.d.	n.d.	n.d.
HD/21/686	2022	SN	Vogtlandkreis	F	Jack Russell Terrier	n.s.	71.9444	Negative	n.d.	n.d.	n.d.	n.d.	n.d.	n.d.	n.d.	n.d.
HD/21/687	2022	SN	Vogtlandkreis	M	French Bulldog	1	78.0366	Negative	n.d.	n.d.	n.d.	n.d.	n.d.	n.d.	n.d.	n.d.
HD/21/688	2022	SN	Vogtlandkreis	M	French Bulldog	4	80.6212	Negative	n.d.	n.d.	n.d.	n.d.	n.d.	n.d.	n.d.	n.d.
HD/21/689	2022	SN	Chemnitz	F	Labrador Retriever	6	62.8441	Negative	n.d.	n.d.	n.d.	n.d.	n.d.	n.d.	n.d.	n.d.
HD/21/690	2022	SN	Chemnitz	F	West Highland White Terrier	12	70.9562	Negative	n.d.	n.d.	n.d.	n.d.	n.d.	n.d.	n.d.	n.d.
HD/21/691	2022	SN	Chemnitz	M	Labrador Retriever	2	79.3832	Negative	n.d.	n.d.	n.d.	n.d.	n.d.	n.d.	n.d.	n.d.
HD/21/692	2022	SN	Chemnitz	F	Fox Terrier	10	97.4534	Negative	n.d.	n.d.	n.d.	n.d.	n.d.	n.d.	n.d.	n.d.
HD/21/693	2022	SN	Chemnitz	M	Dackel x Jagdterrier	10	89.9821	Negative	n.d.	n.d.	n.d.	n.d.	n.d.	n.d.	n.d.	n.d.
HD/21/694	2022	SN	Chemnitz	M	Mongrel	9	80.3497	Negative	n.d.	n.d.	n.d.	n.d.	n.d.	n.d.	n.d.	n.d.
HD/21/695	2022	SN	Mittelsachsen	M	Bolonka Zwetna	8	75.2348	Negative	n.d.	n.d.	n.d.	n.d.	n.d.	n.d.	n.d.	n.d.
HD/21/696	2022	SN	Mittelsachsen	M	Collie-Mongrel	5	80.2411	Negative	n.d.	n.d.	n.d.	n.d.	n.d.	n.d.	n.d.	n.d.
HD/21/697	2022	SN	Mittelsachsen	F	Bolonka Zwetna	12	78.5361	Negative	n.d.	n.d.	n.d.	n.d.	n.d.	n.d.	n.d.	n.d.
HD/21/698	2022	NI	Region Hannover	n.s.	Chihuahua	n.s.	70.7173	Negative	n.d.	n.d.	n.d.	n.d.	n.d.	n.d.	n.d.	n.d.
HD/21/699	2022	NI	Region Hannover	F	Poodle	14	83.879	Negative	n.d.	n.d.	n.d.	n.d.	n.d.	n.d.	n.d.	n.d.
HD/21/700	2022	NI	Region Hannover	M	Dogo Argentino-Mongrel	5	98.648	Negative	n.d.	n.d.	n.d.	n.d.	n.d.	n.d.	n.d.	n.d.
HD/21/701	2022	NI	Region Hannover	F	Havanese	9	90.0798	Negative	n.d.	n.d.	n.d.	n.d.	n.d.	n.d.	n.d.	n.d.
HD/21/702	2022	NI	Region Hannover	M	Great Pyrenees-Mongrel	5	74.6701	Negative	n.d.	n.d.	n.d.	n.d.	n.d.	n.d.	n.d.	n.d.
HD/21/703	2022	NI	Region Hannover	M	Mongrel	7	72.5851	Negative	n.d.	n.d.	n.d.	n.d.	n.d.	n.d.	n.d.	n.d.
HD/21/704	2022	NI	Region Hannover	M	Cairn Terrier	15	74.8656	Negative	n.d.	n.d.	n.d.	n.d.	n.d.	n.d.	n.d.	n.d.
HD/21/705	2022	NI	Region Hannover	F	Bolonka Zwetna	12	72.129	Negative	n.d.	n.d.	n.d.	n.d.	n.d.	n.d.	n.d.	n.d.
HD/21/706	2022	NI	Region Hannover	M	Dalmatian	9	65.9934	Negative	n.d.	n.d.	n.d.	n.d.	n.d.	n.d.	n.d.	n.d.
HD/21/707	2022	NI	Region Hannover	M	Labrador Retriever	13	75.1045	Negative	n.d.	n.d.	n.d.	n.d.	n.d.	n.d.	n.d.	n.d.
HD/21/708	2022	NI	Region Hannover	M	Golden Retriever	6	91.8282	Negative	n.d.	n.d.	n.d.	n.d.	n.d.	n.d.	n.d.	n.d.
HD/21/709	2022	NI	Region Hannover	F	Bernese Mountain Dog	9	93.5331	Negative	n.d.	n.d.	n.d.	n.d.	n.d.	n.d.	n.d.	n.d.
HD/21/710	2022	NI	Region Hannover	M	Mongrel	8	15.8875	Positive	10	1.5	< 10	1.29	< 10	1.31	WNV	Negative
HD/21/711	2022	NI	Region Hannover	M	Mongrel	2	75.4086	Negative	n.d.	n.d.	n.d.	n.d.	n.d.	n.d.	n.d.	n.d.
HD/21/712	2022	NI	Göttingen	F	Mongrel	5	79.4266	Negative	n.d.	n.d.	n.d.	n.d.	n.d.	n.d.	n.d.	n.d.
HD/21/713	2022	NI	Braunschweig, City	M	Australian Shepherd	3	71.9444	Negative	n.d.	n.d.	n.d.	n.d.	n.d.	n.d.	n.d.	n.d.
HD/21/714	2022	NI	Braunschweig, City	M	Griffon	10	9.92561	Positive	n.d.*	n.d.*	n.d.*	n.d.*	n.d.*	n.d.*	n.d.	n.d.*
HD/21/715	2022	NI	Braunschweig, City	F	Pinscher-Mongrel	14	72.8132	Negative	n.d.	n.d.	n.d.	n.d.	n.d.	n.d.	n.d.	n.d.
HD/21/716	2022	NI	Braunschweig, City	M	Beagle	10	92.925	Negative	n.d.	n.d.	n.d.	n.d.	n.d.	n.d.	n.d.	n.d.
HD/21/717	2022	NI	Braunschweig, City	M	Jack Russell Terrier	13	93.5657	Negative	n.d.	n.d.	n.d.	n.d.	n.d.	n.d.	n.d.	n.d.
HD/21/718	2022	NI	Braunschweig, City	F	Galgo	13	85.9641	Negative	n.d.	n.d.	n.d.	n.d.	n.d.	n.d.	n.d.	n.d.
HD/21/719	2022	NI	Braunschweig, City	M	Dobermann	4	74.138	Negative	n.d.	n.d.	n.d.	n.d.	n.d.	n.d.	n.d.	n.d.
HD/21/720	2022	NI	Braunschweig, City	F	Golden Retriever-Mongrel	4	80.4257	Negative	n.d.	n.d.	n.d.	n.d.	n.d.	n.d.	n.d.	n.d.
HD/21/721	2022	NI	Braunschweig, City	F	Siberian Husky	2	83.2926	Negative	n.d.	n.d.	n.d.	n.d.	n.d.	n.d.	n.d.	n.d.
HD/21/722	2022	NI	Braunschweig, City	F	Shih Tzu	5	70.6195	Negative	n.d.	n.d.	n.d.	n.d.	n.d.	n.d.	n.d.	n.d.
HD/21/723	2022	NI	Braunschweig, City	M	Miniature Poodle	9	82.2284	Negative	n.d.	n.d.	n.d.	n.d.	n.d.	n.d.	n.d.	n.d.
HD/21/724	2022	NI	Wolfenbüttel	F	Labrador Retriever-Mongrel	11	85.3559	Negative	n.d.	n.d.	n.d.	n.d.	n.d.	n.d.	n.d.	n.d.
HD/21/725	2022	NI	Wolfenbüttel	M	Yorkshire Terrier	14	105.924	Negative	n.d.	n.d.	n.d.	n.d.	n.d.	n.d.	n.d.	n.d.
HD/21/726	2022	NI	Wolfenbüttel	F	Mongrel	5	88.7984	Negative	n.d.	n.d.	n.d.	n.d.	n.d.	n.d.	n.d.	n.d.
HD/21/727	2022	NI	Wolfenbüttel	F	Bullterrier	14	92.8164	Negative	n.d.	n.d.	n.d.	n.d.	n.d.	n.d.	n.d.	n.d.
HD/21/728	2022	NI	Wolfenbüttel	F	Mongrel	6	92.849	Negative	n.d.	n.d.	n.d.	n.d.	n.d.	n.d.	n.d.	n.d.
HD/21/729	2022	NI	Wolfenbüttel	M	Tibet Terrier	14	98.0073	Negative	n.d.	n.d.	n.d.	n.d.	n.d.	n.d.	n.d.	n.d.
HD/21/730	2022	NI	Wolfenbüttel	F	Australian Shepherd	7	65.9825	Negative	n.d.	n.d.	n.d.	n.d.	n.d.	n.d.	n.d.	n.d.
HD/21/731	2022	NI	Wolfenbüttel	M	Havanese	14	88.212	Negative	n.d.	n.d.	n.d.	n.d.	n.d.	n.d.	n.d.	n.d.
HD/21/732	2022	NI	Wolfenbüttel	F	Bavarian Mountain Hound	9	101.515	Negative	n.d.	n.d.	n.d.	n.d.	n.d.	n.d.	n.d.	n.d.
HD/21/733	2022	NI	Wolfenbüttel	M	Husky-Mongrel	12	92.1633	Negative	n.d.	n.d.	n.d.	n.d.	n.d.	n.d.	n.d.	n.d.
HD/21/734	2022	NI	Wolfenbüttel	M	German Shepherd	4	86.6279	Negative	n.d.	n.d.	n.d.	n.d.	n.d.	n.d.	n.d.	n.d.
HD/21/735	2022	NI	Helmstedt	M	Spitz	16	84.3739	Negative	n.d.	n.d.	n.d.	n.d.	n.d.	n.d.	n.d.	n.d.
HD/21/736	2022	NI	Helmstedt	F	Mongrel	10	100.781	Negative	n.d.	n.d.	n.d.	n.d.	n.d.	n.d.	n.d.	n.d.
HD/21/737	2022	NI	Helmstedt	F	Norwegian Buhund	11	112.9	Negative	n.d.	n.d.	n.d.	n.d.	n.d.	n.d.	n.d.	n.d.
HD/21/738	2022	NI	Helmstedt	F	Welsh Corgi Cardigan	3	83.1577	Negative	n.d.	n.d.	n.d.	n.d.	n.d.	n.d.	n.d.	n.d.
HD/21/739	2022	NI	Helmstedt	M	Mongrel	8	67.3481	Negative	n.d.	n.d.	n.d.	n.d.	n.d.	n.d.	n.d.	n.d.
HD/21/740	2022	NI	Helmstedt	M	Collie	6	75.4207	Negative	n.d.	n.d.	n.d.	n.d.	n.d.	n.d.	n.d.	n.d.
HD/21/741	2022	NI	Wolfsburg, City	M	Dalmatian	11	81.8473	Negative	n.d.	n.d.	n.d.	n.d.	n.d.	n.d.	n.d.	n.d.
HD/21/742	2022	ST	Altmarkkreis Salzwedel	M	Mongrel	5	73.4497	Negative	n.d.	n.d.	n.d.	n.d.	n.d.	n.d.	n.d.	n.d.
HD/21/743	2022	ST	Altmarkkreis Salzwedel	F	Small Münsterländer	9	85.3279	Negative	n.d.	n.d.	n.d.	n.d.	n.d.	n.d.	n.d.	n.d.
HD/21/744	2022	ST	Altmarkkreis Salzwedel	F	Giant Schnauzer	11	113.75	Negative	n.d.	n.d.	n.d.	n.d.	n.d.	n.d.	n.d.	n.d.
HD/21/745	2022	ST	Altmarkkreis Salzwedel	F	Mongrel	2	103.717	Negative	n.d.	n.d.	n.d.	n.d.	n.d.	n.d.	n.d.	n.d.
HD/21/746	2022	NI	Gifhorn	M	Australian Shepherd	10	85.9255	Negative	n.d.	n.d.	n.d.	n.d.	n.d.	n.d.	n.d.	n.d.
HD/21/747	2022	NI	Gifhorn	M	Labrador Retriever	6	70.8916	Negative	n.d.	n.d.	n.d.	n.d.	n.d.	n.d.	n.d.	n.d.
HD/21/748	2022	NI	Gifhorn	F	Miniature Schnauzer	10	80.8827	Negative	n.d.	n.d.	n.d.	n.d.	n.d.	n.d.	n.d.	n.d.
HD/21/749	2022	NI	Gifhorn	F	Dalmatian-Mongrel	10	87.0682	Negative	n.d.	n.d.	n.d.	n.d.	n.d.	n.d.	n.d.	n.d.
HD/21/750	2022	NI	Goslar	M	n.s.	7	80.3481	Negative	n.d.	n.d.	n.d.	n.d.	n.d.	n.d.	n.d.	n.d.
HD/21/751	2022	NI	Goslar	F	Miniature Poodle	10	73.1037	Negative	n.d.	n.d.	n.d.	n.d.	n.d.	n.d.	n.d.	n.d.
HD/21/752	2022	NI	Goslar	M	Shepherd	4	106.526	Negative	n.d.	n.d.	n.d.	n.d.	n.d.	n.d.	n.d.	n.d.
HD/21/753	2022	NI	Goslar	M	n.s.	11	107.658	Negative	n.d.	n.d.	n.d.	n.d.	n.d.	n.d.	n.d.	n.d.
HD/21/754	2022	NI	Goslar	F	n.s.	6	75.861	Negative	n.d.	n.d.	n.d.	n.d.	n.d.	n.d.	n.d.	n.d.
HD/21/755	2022	NI	Goslar	M	Pug	9	67.5054	Negative	n.d.	n.d.	n.d.	n.d.	n.d.	n.d.	n.d.	n.d.
HD/21/756	2022	ST	Harz	M	Chihuahua	11	79.4779	Negative	n.d.	n.d.	n.d.	n.d.	n.d.	n.d.	n.d.	n.d.
HD/21/757	2022	ST	Harz	F	German Shepherd	2	80.7465	Negative	n.d.	n.d.	n.d.	n.d.	n.d.	n.d.	n.d.	n.d.
HD/21/758	2022	ST	Harz	M	Bernese Mountain Dog	5	83.9755	Negative	n.d.	n.d.	n.d.	n.d.	n.d.	n.d.	n.d.	n.d.
HD/21/759	2022	ST	Harz	M	Dalmatian	10	82.4029	Negative	n.d.	n.d.	n.d.	n.d.	n.d.	n.d.	n.d.	n.d.
HD/21/760	2022	ST	Magdeburg	M	Jack Russell Terrier	14	93.1383	Negative	n.d.	n.d.	n.d.	n.d.	n.d.	n.d.	n.d.	n.d.
HD/21/761	2022	ST	Magdeburg	M	Shih Tzu-Mongrel	14	102.312	Negative	n.d.	n.d.	n.d.	n.d.	n.d.	n.d.	n.d.	n.d.
HD/21/762	2022	ST	Magdeburg	F	Rottweiler	10	6.85642	Positive	240	3.78	15	1.01	30	2.62	WNV	WNV/(USUV)
HD/21/763	2022	ST	Magdeburg	M	n.s.	n.s.	62.4312	Negative	n.d.	n.d.	n.d.	n.d.	n.d.	n.d.	n.d.	n.d.
HD/21/764	2022	ST	Magdeburg	F	n.s.	n.s.	84.9924	Negative	n.d.	n.d.	n.d.	n.d.	n.d.	n.d.	n.d.	n.d.
HD/21/765	2022	ST	Magdeburg	F	Eurasier	8	65.6288	Negative	n.d.	n.d.	n.d.	n.d.	n.d.	n.d.	n.d.	n.d.
HD/21/766	2022	ST	Magdeburg	M	Rhodesian Ridgeback x Labrador	1	77.4336	Negative	n.d.	n.d.	n.d.	n.d.	n.d.	n.d.	n.d.	n.d.
HD/21/767	2022	ST	Magdeburg	F	Mastiff	10	86.89	Negative	n.d.	n.d.	n.d.	n.d.	n.d.	n.d.	n.d.	n.d.
HD/21/768	2022	ST	Jerichower Land	F	Sloughi	2	109.378	Negative	n.d.	n.d.	n.d.	n.d.	n.d.	n.d.	n.d.	n.d.
HD/21/769	2022	ST	Jerichower Land	F	French Bulldog	11	95.4133	Negative	n.d.	n.d.	n.d.	n.d.	n.d.	n.d.	n.d.	n.d.
HD/21/770	2022	ST	Salzlandkreis	M	Dackel-Mongrel	16	82.0045	Negative	n.d.	n.d.	n.d.	n.d.	n.d.	n.d.	n.d.	n.d.
HD/21/771	2022	ST	Börde	M	Shetland Sheepdog	11	72.6425	Negative	n.d.	n.d.	n.d.	n.d.	n.d.	n.d.	n.d.	n.d.
HD/21/772	2022	ST	Börde	F	Golden Retriever	7	17.2354	Positive	< 10	0.71	< 10	2.73	< 10	0.71	Negative	TBEV
HD/21/773	2022	ST	Börde	F	n.s.	n.s.	88.1375	Negative	n.d.	n.d.	n.d.	n.d.	n.d.	n.d.	n.d.	n.d.
HD/21/774	2022	ST	Börde	F	n.s.	0.5	85.5166	Negative	n.d.	n.d.	n.d.	n.d.	n.d.	n.d.	n.d.	n.d.
HD/21/775	2022	ST	Börde	F	n.s.	n.s.	85.0553	Negative	n.d.	n.d.	n.d.	n.d.	n.d.	n.d.	n.d.	n.d.
HD/21/776	2022	ST	Börde	F	n.s.	n.s.	108.665	Negative	n.d.	n.d.	n.d.	n.d.	n.d.	n.d.	n.d.	n.d.
HD/21/777	2022	TH	Erfurt, City	F	Border Collie	1	95.602	Negative	n.d.	n.d.	n.d.	n.d.	n.d.	n.d.	n.d.	n.d.
HD/21/778	2022	TH	Weimar, City	M	Mongrel	12	67.5263	Negative	n.d.	n.d.	n.d.	n.d.	n.d.	n.d.	n.d.	n.d.
HD/21/779	2022	TH	Weimar, City	F	Mongrel	9	78.1779	Negative	n.d.	n.d.	n.d.	n.d.	n.d.	n.d.	n.d.	n.d.
HD/21/780	2022	TH	Weimar, City	F	Labrador Retriever	11	81.9311	Negative	n.d.	n.d.	n.d.	n.d.	n.d.	n.d.	n.d.	n.d.
HD/21/781	2021	NI	Region Hannover	F	German Shepherd-Mongrel	1	84.1642	Negative	n.d.	n.d.	n.d.	n.d.	n.d.	n.d.	n.d.	n.d.
---	---	---	---	---	---	---	---	---	---	---	---	---	---	---	---	---
HD/21/784	2021	SN	Leipziger Land	M	Jack Russell Terrier	12	115.364	Negative	n.d.	n.d.	n.d.	n.d.	n.d.	n.d.	n.d.	n.d.
HD/21/785	2021	NI	Goslar	F	n.s.	13	80.7281	Negative	n.d.	n.d.	n.d.	n.d.	n.d.	n.d.	n.d.	n.d.
n.s.: not specified
n.d.: not done
n.d.*: not done though positive
ST: Saxony-Anhalt
SN: Saxony
TH: Thuringia
NI: Lower Saxony
M: Male
F: Female

## Sheet: S2. Wild Boar Raw Data
Table S2. [Wild boar samples tested for antibodies against West Nile virus (WNV), tick-borne encephalitis virus (TBEV), and Usutu virus (USUV) including virus-antibody-titers from virus neutralization tests (VNT) and ELISAs derived optical densities (OD)], Related to Figures 3–5
Sample ID	Year	Federal State: District	Flavivirus ELISA (OD405)	ELISA Result	WNV VNT (ND50)	WNV NS1-ELISA (OD405)	TBEV VNT (ND50)	TBEV NS1-ELISA (OD405)	USUV VNT (ND50)	USUV NS1-ELISA (OD405)	VNT Result	NS1-ELISA Result
WS/20/01	2020	ST: HZ	127.05	Negative	n.d.	n.d.	n.d.	n.d.	n.d.	n.d.	n.d.	n.d.
WS/20/02	2020	ST: HZ	106.151	Negative	n.d.	n.d.	n.d.	n.d.	n.d.	n.d.	n.d.	n.d.
WS/20/03	2020	ST: WB	9.70364	Positive	480	2.87	30	0.89	120	0.7	WNV	WNV/(USUV)
WS/20/04	2020	ST: WB	96.3387	Negative	n.d.	n.d.	n.d.	n.d.	n.d.	n.d.	n.d.	n.d.
WS/20/05	2020	ST: WB	101.728	Negative	n.d.	n.d.	n.d.	n.d.	n.d.	n.d.	n.d.	n.d.
WS/20/06	2020	ST: WB	98.4318	Negative	n.d.	n.d.	n.d.	n.d.	n.d.	n.d.	n.d.	n.d.
WS/20/07	2020	ST: WB	6.42642	Positive	60	0.78	100	0.42	240	2.94	Flavivirus	(USUV)
WS/20/08	2020	ST: WB	72.9565	Negative	n.d.	n.d.	n.d.	n.d.	n.d.	n.d.	n.d.	n.d.
WS/20/09	2020	ST: WB	8.27626	Positive	255	1.56	30	0.13	40	0.38	WNV	WNV
WS/20/10	2020	ST: WB	36.203	Positive	160	0.56	20	0.26	60	0.25	Flavivirus	Negative
WS/20/11	2020	ST: WB	6.46483	Positive	40	1.02	80	1.79	< 10	0.89	Flavivirus	TBEV/(USUV)
WS/20/12	2020	ST: WB	5.38949	Positive	960	2.1	15	0.92	40	0.88	WNV	WNV/(USUV)
WS/20/13	2020	ST: WB	16.0469	Positive	65	0.36	1920	2.88	15	0.39	TBEV	TBEV
WS/20/14	2020	ST: WB	12.3152	Positive	640	0.99	40	0.35	240	0.35	Flavivirus	Negative
WS/20/15	2020	ST: WB	84.1324	Negative	n.d.	n.d.	n.d.	n.d.	n.d.	n.d.	n.d.	n.d.
WS/20/16	2020	ST: WB	59.118	Negative	n.d.	n.d.	n.d.	n.d.	n.d.	n.d.	n.d.	n.d.
WS/20/17	2020	ST: WB	45.7192	Doubtful	n.d.	n.d.	n.d.	n.d.	n.d.	n.d.	n.d.	n.d.
WS/20/18	2020	ST: SK	87.6144	Negative	n.d.	n.d.	n.d.	n.d.	n.d.	n.d.	n.d.	n.d.
WS/20/19	2020	ST: JL	104.57	Negative	n.d.	n.d.	n.d.	n.d.	n.d.	n.d.	n.d.	n.d.
WS/20/20	2020	ST: HZ	97.9709	Negative	n.d.	n.d.	n.d.	n.d.	n.d.	n.d.	n.d.	n.d.
WS/20/21	2020	ST: JL	9.30679	Positive	70	0.25	< 10	0.17	30	0.85	Flavivirus	(USUV)
WS/20/22	2020	ST: JL	7.57217	Positive	640	3.24	800	2.95	120	1	Flavivirus	WNV/TBEV/(USUV)
WS/20/23	2020	ST: JL	37.2848	Positive	15	0.27	110	2.33	18	0.25	TBEV	TBEV
WS/20/24	2020	ST: JL	77.9492	Negative	n.d.	n.d.	n.d.	n.d.	n.d.	n.d.	n.d.	n.d.
WS/20/25	2020	ST: JL	68.4504	Negative	n.d.	n.d.	n.d.	n.d.	n.d.	n.d.	n.d.	n.d.
WS/20/26	2020	ST: JL	83.5883	Negative	n.d.	n.d.	n.d.	n.d.	n.d.	n.d.	n.d.	n.d.
WS/20/27	2020	ST: JL	44.131	Doubtful	n.d.	n.d.	n.d.	n.d.	n.d.	n.d.	n.d.	n.d.
WS/20/28	2020	ST: JL	6.42642	Positive	480	3.22	30	0.39	70	1.16	WNV	WNV/(USUV)
WS/20/29	2020	ST: JL	55.6103	Negative	n.d.	n.d.	n.d.	n.d.	n.d.	n.d.	n.d.	n.d.
WS/20/30	2020	ST: JL	85.8606	Negative	n.d.	n.d.	n.d.	n.d.	n.d.	n.d.	n.d.	n.d.
WS/20/31	2020	ST: JL	33.5019	Positive	40	0.17	140	2.14	40	0.19	Flavivirus	TBEV
WS/20/32	2020	ST: BK	75.5361	Negative	n.d.	n.d.	n.d.	n.d.	n.d.	n.d.	n.d.	n.d.
WS/20/33	2020	ST: BK	87.0191	Negative	n.d.	n.d.	n.d.	n.d.	n.d.	n.d.	n.d.	n.d.
WS/20/34	2020	ST: JL	22.6909	Positive	60	0.47	55	3.17	160	0.47	Flavivirus	TBEV
WS/20/35	2020	ST: WB	3.74448	Positive	60	1.71	30	0.43	640	3.49	USUV	WNV/(USUV)
WS/20/36	2020	ST: WB	63.1761	Negative	n.d.	n.d.	n.d.	n.d.	n.d.	n.d.	n.d.	n.d.
WS/20/37	2020	ST: WB	89.2274	Negative	n.d.	n.d.	n.d.	n.d.	n.d.	n.d.	n.d.	n.d.
WS/20/38	2020	ST: JL	104.589	Negative	n.d.	n.d.	n.d.	n.d.	n.d.	n.d.	n.d.	n.d.
WS/20/39	2020	ST: BK	69.3977	Negative	n.d.	n.d.	n.d.	n.d.	n.d.	n.d.	n.d.	n.d.
WS/20/40	2020	ST: WB	10.2541	Positive	240	0.93	20	0.22	< 10	0.35	WNV	Negative
WS/20/41	2020	ST: HZ	65.5636	Negative	n.d.	n.d.	n.d.	n.d.	n.d.	n.d.	n.d.	n.d.
WS/20/42	2020	ST: BK	69.6302	Negative	n.d.	n.d.	n.d.	n.d.	n.d.	n.d.	n.d.	n.d.
WS/20/43	2020	ST: WB	5.59432	Positive	160	3.32	< 10	3.26	2240	3.3	USUV	WNV/TBEV/(USUV)
WS/20/44	2020	ST: WB	9.55642	Positive	80	0.54	< 10	0.15	13	0.24	WNV	Negative
WS/20/45	2020	ST: SK	108.801	Negative	n.d.	n.d.	n.d.	n.d.	n.d.	n.d.	n.d.	n.d.
WS/20/46	2020	ST: ABI	79.2549	Negative	n.d.	n.d.	n.d.	n.d.	n.d.	n.d.	n.d.	n.d.
WS/20/47	2020	ST: WB	9.05076	Positive	120	1.37	20	0.31	13	0.38	WNV	WNV
WS/20/48	2020	ST: WB	12.3536	Positive	240	1.69	< 10	0.24	40	0.49	WNV	WNV
WS/20/49	2020	ST: WB	65.4228	Negative	n.d.	n.d.	n.d.	n.d.	n.d.	n.d.	n.d.	n.d.
WS/20/50	2020	ST: HZ	11.7583	Positive	40	0.83	160	3.39	20	0.69	TBEV	TBEV/(USUV)
WS/20/51	2020	ST: WB	8.82033	Positive	960	1.49	< 10	0.15	120	0.43	WNV	WNV
WS/20/52	2020	ST: HZ	12.6352	Positive	60	0.79	80	3.35	80	0.42	Flavivirus	TBEV
WS/20/53	2020	ST: ABI	98.8414	Negative	n.d.	n.d.	n.d.	n.d.	n.d.	n.d.	n.d.	n.d.
WS/20/54	2020	ST: HZ	99.2895	Negative	n.d.	n.d.	n.d.	n.d.	n.d.	n.d.	n.d.	n.d.
WS/20/55	2020	ST: ABI	93.5736	Negative	n.d.	n.d.	n.d.	n.d.	n.d.	n.d.	n.d.	n.d.
WS/20/56	2020	ST: SK	22.3901	Positive	60	3.13	15	0.39	40	0.42	Flavivirus	WNV
WS/20/57	2020	ST: SK	53.7477	Negative	n.d.	n.d.	n.d.	n.d.	n.d.	n.d.	n.d.	n.d.
WS/20/58	2020	ST: SK	66.3957	Negative	n.d.	n.d.	n.d.	n.d.	n.d.	n.d.	n.d.	n.d.
WS/20/59	2020	ST: SK	8.6155	Positive	160	2.13	< 10	0.48	80	0.48	Flavivirus	WNV
WS/20/60	2020	ST: WB	8.5579	Positive	120	0.62	120	1.51	60	0.25	Flavivirus	TBEV
WS/20/61	2020	ST: WB	80.932	Negative	n.d.	n.d.	n.d.	n.d.	n.d.	n.d.	n.d.	n.d.
WS/20/62	2020	ST: BK	79.8694	Negative	n.d.	n.d.	n.d.	n.d.	n.d.	n.d.	n.d.	n.d.
WS/20/63	2020	ST: BK	104.071	Negative	n.d.	n.d.	n.d.	n.d.	n.d.	n.d.	n.d.	n.d.
WS/20/64	2020	ST: ABI	7.64898	Positive	60	0.8	40	0.75	20	0.4	Flavivirus	Negative
WS/20/65	2020	ST: WB	6.2728	Positive	240	1.47	< 10	0.14	60	0.26	WNV	WNV
WS/20/66	2020	ST: ABI	8.34027	Positive	320	0.09	< 10	0.09	10	0.08	WNV	Negative
WS/20/67	2020	ST: ABI	105.543	Negative	n.d.	n.d.	n.d.	n.d.	n.d.	n.d.	n.d.	n.d.
WS/20/68	2020	ST: ABI	102.24	Negative	n.d.	n.d.	n.d.	n.d.	n.d.	n.d.	n.d.	n.d.
WS/20/69	2020	ST: ABI	80.932	Negative	n.d.	n.d.	n.d.	n.d.	n.d.	n.d.	n.d.	n.d.
WS/20/70	2020	ST: ABI	82.8266	Negative	n.d.	n.d.	n.d.	n.d.	n.d.	n.d.	n.d.	n.d.
WS/20/71	2020	ST: ABI	84.478	Negative	n.d.	n.d.	n.d.	n.d.	n.d.	n.d.	n.d.	n.d.
WS/20/72	2020	ST: ABI	8.74352	Positive	480	2.58	< 10	0.32	15	1	WNV	WNV/(USUV)
WS/20/73	2020	ST: HZ	88.3377	Negative	n.d.	n.d.	n.d.	n.d.	n.d.	n.d.	n.d.	n.d.
WS/20/74	2020	ST: JL	85.1181	Negative	n.d.	n.d.	n.d.	n.d.	n.d.	n.d.	n.d.	n.d.
WS/20/75	2020	ST: JL	8.80753	Positive	< 10	0.35	< 10	0.21	40	3.54	USUV	(USUV)
WS/20/76	2020	ST: SK	37.7885	Positive	n.d.*	n.d.*	n.d.*	n.d.*	n.d.*	n.d.*	n.d.*	n.d.*
WS/20/77	2020	ST: WB	63.7266	Negative	n.d.	n.d.	n.d.	n.d.	n.d.	n.d.	n.d.	n.d.
WS/20/78	2020	ST: SK	11.7007	Positive	480	1.34	40	0.99	30	0.39	WNV	WNV
WS/20/79	2020	ST: JL	75.2928	Negative	n.d.	n.d.	n.d.	n.d.	n.d.	n.d.	n.d.	n.d.
WS/20/80	2020	ST: JL	79.863	Negative	n.d.	n.d.	n.d.	n.d.	n.d.	n.d.	n.d.	n.d.
WS/20/81	2020	ST: HZ	95.5258	Negative	n.d.	n.d.	n.d.	n.d.	n.d.	n.d.	n.d.	n.d.
WS/20/82	2020	ST: JL	95.577	Negative	n.d.	n.d.	n.d.	n.d.	n.d.	n.d.	n.d.	n.d.
WS/20/83	2020	ST: BK	30.8455	Positive	15	0.19	80	0.62	40	0.19	Flavivirus	Negative
WS/20/84	2020	ST: BK	95.385	Negative	n.d.	n.d.	n.d.	n.d.	n.d.	n.d.	n.d.	n.d.
WS/20/85	2020	ST: BK	9.78045	Positive	15	0.73	80	0.12	160	3.84	Flavivirus	(USUV)
WS/20/86	2020	ST: BK	101.792	Negative	n.d.	n.d.	n.d.	n.d.	n.d.	n.d.	n.d.	n.d.
WS/21/01	2021	ST: SK	24.5318	Positive	15	0.12	60	2.51	10	0.12	TBEV	TBEV
WS/21/02	2021	ST: SK	4.99816	Positive	80	0.35	240	1.98	40	0.33	Flavivirus	TBEV
WS/21/03	2021	ST: SK	108.866	Negative	n.d.	n.d.	n.d.	n.d.	n.d.	n.d.	n.d.	n.d.
WS/21/04	2021	ST: SK	9.5543	Positive	60	0.63	< 10	0.1	30	0.25	Flavivirus	Negative
WS/21/05	2021	ST: SK	5.55351	Positive	15	0.56	240	3.16	30	0.56	TBEV	TBEV
WS/21/06	2021	ST: SK	6.3072	Positive	< 10	0.35	960	2.62	20	0.33	TBEV	TBEV
WS/21/07	2021	ST: SK	3.51344	Positive	40	0.41	< 10	0.3	60	3.62	Flavivirus	(USUV)
WS/21/08	2021	ST: SK	94.1263	Negative	n.d.	n.d.	n.d.	n.d.	n.d.	n.d.	n.d.	n.d.
WS/21/09	2021	ST: SK	5.67818	Positive	40	0.67	480	4	30	0.63	TBEV	TBEV/(USUV)
WS/21/10	2021	ST: SK	102.87	Negative	n.d.	n.d.	n.d.	n.d.	n.d.	n.d.	n.d.	n.d.
WS/21/11	2021	ST: SK	3.98946	Positive	600	2.8	320	3.57	80	0.99	Flavivirus	WNV/TBEV/(USUV)
WS/21/12	2021	ST: SK	81.5402	Negative	n.d.	n.d.	n.d.	n.d.	n.d.	n.d.	n.d.	n.d.
WS/21/13	2021	ST: SK	7.86558	Positive	< 10	0.36	< 10	0.31	60	1.27	USUV	(USUV)
WS/21/14	2021	ST: SK	5.86519	Positive	220	2.22	< 10	0.16	< 10	0.27	WNV	WNV
WS/21/15	2021	ST: SK	3.81379	Positive	1440	3.64	< 10	0.35	30	1.74	WNV	WNV/(USUV)
WS/21/16	2021	ST: SK	55.5691	Negative	n.d.	n.d.	n.d.	n.d.	n.d.	n.d.	n.d.	n.d.
WS/21/17	2021	ST: SK	3.33211	Positive	1600	3.05	40	1.87	60	1.19	WNV	WNV/TBEV/(USUV)
WS/21/18	2021	ST: SK	64.517	Negative	n.d.	n.d.	n.d.	n.d.	n.d.	n.d.	n.d.	n.d.
WS/21/19	2021	ST: SK	7.2309	Positive	30	0.31	< 10	0.21	60	1.58	Flavivirus	(USUV)
WS/21/20	2021	ST: SK	96.3534	Negative	n.d.	n.d.	n.d.	n.d.	n.d.	n.d.	n.d.	n.d.
WS/21/21	2021	ST: SK	3.41711	Positive	2160	3.23	60	0.94	240	4	WNV	WNV/(USUV)
WS/21/22	2021	ST: SK	90.2219	Negative	n.d.	n.d.	n.d.	n.d.	n.d.	n.d.	n.d.	n.d.
WS/21/23	2021	ST: SK	91.7179	Negative	n.d.	n.d.	n.d.	n.d.	n.d.	n.d.	n.d.	n.d.
WS/21/24	2021	ST: SK	5.4005	Positive	20	0.61	240	1.77	30	0.6	TBEV	TBEV/(USUV)
WS/21/25	2021	ST: SK	79.8742	Negative	n.d.	n.d.	n.d.	n.d.	n.d.	n.d.	n.d.	n.d.
WS/21/26	2021	ST: SK	89.1565	Negative	n.d.	n.d.	n.d.	n.d.	n.d.	n.d.	n.d.	n.d.
WS/21/27	2021	ST: SK	99.5948	Negative	n.d.	n.d.	n.d.	n.d.	n.d.	n.d.	n.d.	n.d.
WS/21/28	2021	ST: SK	52.6733	Negative	n.d.	n.d.	n.d.	n.d.	n.d.	n.d.	n.d.	n.d.
WS/21/29	2021	ST: SK	3.20743	Positive	< 10	0.36	160	1.2	30	0.37	TBEV	Negative
WS/21/30	2021	ST: SK	6.90222	Positive	10	0.11	40	1.03	30	0.12	Flavivirus	Negative
WS/21/31	2021	ST: SK	86.3797	Negative	n.d.	n.d.	n.d.	n.d.	n.d.	n.d.	n.d.	n.d.
WS/21/32	2021	ST: SK	93.4803	Negative	n.d.	n.d.	n.d.	n.d.	n.d.	n.d.	n.d.	n.d.
WS/21/33	2021	ST: SK	57.2351	Negative	n.d.	n.d.	n.d.	n.d.	n.d.	n.d.	n.d.	n.d.
WS/21/34	2021	ST: SK	77.5225	Negative	n.d.	n.d.	n.d.	n.d.	n.d.	n.d.	n.d.	n.d.
WS/21/35	2021	ST: SK	79.8289	Negative	n.d.	n.d.	n.d.	n.d.	n.d.	n.d.	n.d.	n.d.
WS/21/36	2021	ST: SK	3.75712	Positive	320	3.57	< 10	0.24	20	0.82	WNV	WNV/(USUV)
WS/21/37	2021	ST: SK	3.78545	Positive	160	3.23	< 10	0.5	40	0.87	WNV	WNV/(USUV)
WS/21/38	2021	ST: SK	3.42278	Positive	60	0.67	320	4	120	0.69	Flavivirus	TBEV/(USUV)
WS/21/39	2021	ST: SK	92.3696	Negative	n.d.	n.d.	n.d.	n.d.	n.d.	n.d.	n.d.	n.d.
WS/21/40	2021	ST: SK	90.1425	Negative	n.d.	n.d.	n.d.	n.d.	n.d.	n.d.	n.d.	n.d.
WS/21/41	2021	ST: SK	4.40881	Positive	480	2.2	< 10	0.24	60	0.59	WNV	WNV/(USUV)
WS/21/42	2021	ST: SK	4.62981	Positive	160	0.82	< 10	0.33	80	0.35	Flavivirus	Negative
WS/21/43	2021	ST: SK	3.54745	Positive	120	0.61	80	2.29	160	2.83	Flavivirus	TBEV/(USUV)
WS/21/44	2021	ST: SK	10.4553	Positive	60	2.17	< 10	0.53	10	0.89	WNV	WNV/(USUV)
WS/21/45	2021	ST: SK	104.735	Negative	n.d.	n.d.	n.d.	n.d.	n.d.	n.d.	n.d.	n.d.
WS/21/46	2021	ST: SK	102.536	Negative	n.d.	n.d.	n.d.	n.d.	n.d.	n.d.	n.d.	n.d.
WS/21/47	2021	ST: SK	4.63548	Positive	30	2.12	< 10	0.79	80	4	Flavivirus	WNV/(USUV)
WS/21/48	2021	ST: SK	8.41527	Positive	10	0.52	60	1.02	30	0.49	Flavivirus	Negative
WS/21/49	2021	ST: SK	96.5404	Negative	n.d.	n.d.	n.d.	n.d.	n.d.	n.d.	n.d.	n.d.
WS/21/50	2021	ST: SK	3.66078	Positive	60	0.7	320	1.26	60	2.78	TBEV	(USUV)
WS/21/51	2021	ST: SK	105.024	Negative	n.d.	n.d.	n.d.	n.d.	n.d.	n.d.	n.d.	n.d.
WS/21/52	2021	ST: SK	102.621	Negative	n.d.	n.d.	n.d.	n.d.	n.d.	n.d.	n.d.	n.d.
WS/21/53	2021	ST: SK	6.89089	Positive	60	0.35	60	0.98	240	0.35	USUV	Negative
WS/21/54	2021	ST: SK	14.5185	Positive	80	0.39	< 10	1.54	60	0.4	Flavivirus	TBEV
WS/21/55	2021	ST: WB	16.5982	Positive	15	0.25	< 10	0.39	15	0.24	Flavivirus	Negative
WS/21/56	2021	ST: WB	3.0431	Positive	< 10	1.1	< 10	0.32	560	3.27	USUV	WNV/(USUV)
WS/21/57	2021	ST: WB	86.4534	Negative	n.d.	n.d.	n.d.	n.d.	n.d.	n.d.	n.d.	n.d.
WS/21/58	2021	ST: WB	94.2567	Negative	n.d.	n.d.	n.d.	n.d.	n.d.	n.d.	n.d.	n.d.
WS/21/59	2021	ST: WB	2.95243	Positive	120	2.23	10	0.54	< 10	4	WNV	WNV/(USUV)
WS/21/60	2021	ST: WB	104.111	Negative	n.d.	n.d.	n.d.	n.d.	n.d.	n.d.	n.d.	n.d.
WS/21/61	2021	ST: WB	104.032	Negative	n.d.	n.d.	n.d.	n.d.	n.d.	n.d.	n.d.	n.d.
WS/21/62	2021	ST: WB	2.92409	Positive	480	2.32	10	0.68	160	2.42	Flavivirus	WNV/(USUV)
WS/21/63	2021	ST: WB	96.3647	Negative	n.d.	n.d.	n.d.	n.d.	n.d.	n.d.	n.d.	n.d.
WS/21/64	2021	ST: WB	2.91276	Positive	160	3.95	< 10	0.27	40	1.07	WNV	WNV/(USUV)
WS/21/65	2021	ST: WB	4.48248	Positive	10	1.31	30	0.88	30	4	Flavivirus	WNV/(USUV)
WS/21/66	2021	ST: WB	93.894	Negative	n.d.	n.d.	n.d.	n.d.	n.d.	n.d.	n.d.	n.d.
WS/21/67	2021	ST: WB	55.0534	Negative	n.d.	n.d.	n.d.	n.d.	n.d.	n.d.	n.d.	n.d.
WS/21/68	2021	ST: WB	106.055	Negative	n.d.	n.d.	n.d.	n.d.	n.d.	n.d.	n.d.	n.d.
WS/21/69	2021	ST: WB	111.053	Negative	n.d.	n.d.	n.d.	n.d.	n.d.	n.d.	n.d.	n.d.
WS/21/70	2021	ST: WB	6.21086	Positive	20	1.71	< 10	0.32	160	4	USUV	WNV/(USUV)
WS/21/71	2021	ST: WB	95.7584	Negative	n.d.	n.d.	n.d.	n.d.	n.d.	n.d.	n.d.	n.d.
WS/21/72	2021	ST: WB	3.47378	Positive	3840	4	< 10	0.5	400	4	WNV	WNV/(USUV)
WS/21/73	2021	ST: WB	3.62111	Positive	640	3.95	10	0.34	80	1.41	WNV	WNV/(USUV)
WS/21/74	2021	ST: WB	3.47944	Positive	160	3.56	< 10	1	1280	4	USUV	WNV/(USUV)
WS/21/75	2021	ST: WB	80.7979	Negative	n.d.	n.d.	n.d.	n.d.	n.d.	n.d.	n.d.	n.d.
WS/21/76	2021	ST: WB	17.0515	Positive	20	0.56	< 10	0.39	30	0.44	Flavivirus	Negative
WS/21/77	2021	ST: WB	99.7082	Negative	n.d.	n.d.	n.d.	n.d.	n.d.	n.d.	n.d.	n.d.
WS/21/78	2021	ST: WB	83.0646	Negative	n.d.	n.d.	n.d.	n.d.	n.d.	n.d.	n.d.	n.d.
WS/21/79	2021	ST: WB	85.5127	Negative	n.d.	n.d.	n.d.	n.d.	n.d.	n.d.	n.d.	n.d.
WS/21/80	2021	ST: WB	60.1479	Negative	n.d.	n.d.	n.d.	n.d.	n.d.	n.d.	n.d.	n.d.
WS/21/81	2021	ST: WB	91.7179	Negative	n.d.	n.d.	n.d.	n.d.	n.d.	n.d.	n.d.	n.d.
WS/21/82	2021	ST: WB	8.16026	Positive	20	0.15	< 10	0.13	< 10	0.11	WNV	Negative
WS/21/83	2021	ST: WB	5.72351	Positive	80	1.64	< 10	0.31	25	0.54	Flavivirus	WNV
WS/21/84	2021	ST: WB	4.2048	Positive	< 10	0.5	< 10	0.26	60	3.03	USUV	(USUV)
WS/21/85	2021	ST: WB	16.4509	Positive	15	0.29	30	2.2	40	0.3	Flavivirus	TBEV
WS/21/86	2021	ST: WB	3.63812	Positive	15	0.4	< 10	0.14	120	3.16	USUV	(USUV)
WS/21/87	2021	ST: WB	102.683	Negative	n.d.	n.d.	n.d.	n.d.	n.d.	n.d.	n.d.	n.d.
WS/21/88	2021	ST: WB	3.13943	Positive	7680	3.15	20	0.49	20	1.51	WNV	WNV/(USUV)
WS/21/89	2021	ST: WB	111.518	Negative	n.d.	n.d.	n.d.	n.d.	n.d.	n.d.	n.d.	n.d.
WS/21/90	2021	ST: WB	110.64	Negative	n.d.	n.d.	n.d.	n.d.	n.d.	n.d.	n.d.	n.d.
WS/21/91	2021	ST: WB	112.221	Negative	n.d.	n.d.	n.d.	n.d.	n.d.	n.d.	n.d.	n.d.
WS/21/92	2021	ST: WB	112.561	Negative	n.d.	n.d.	n.d.	n.d.	n.d.	n.d.	n.d.	n.d.
WS/21/93	2021	ST: WB	108.695	Negative	n.d.	n.d.	n.d.	n.d.	n.d.	n.d.	n.d.	n.d.
WS/21/94	2021	ST: WB	102.684	Negative	n.d.	n.d.	n.d.	n.d.	n.d.	n.d.	n.d.	n.d.
WS/21/95	2021	ST: WB	101.244	Negative	n.d.	n.d.	n.d.	n.d.	n.d.	n.d.	n.d.	n.d.
WS/21/96	2021	ST: WB	7.06054	Positive	30	0.87	< 10	0.6	60	2.54	Flavivirus	(USUV)
WS/21/97	2021	ST: WB	9.67952	Positive	15	0.34	< 10	0.38	60	0.62	USUV	(USUV)
WS/21/98	2021	ST: WB	4.45687	Positive	60	0.76	30	1.41	640	3.91	USUV	(USUV)
WS/21/99	2021	ST: WB	5.47536	Positive	60	0.53	160	1.03	120	2.54	Flavivirus	(USUV)
WS/21/100	2021	ST: WB	4.35732	Positive	480	1.77	< 10	0.44	30	0.78	WNV	WNV/(USUV)
WS/21/101	2021	ST: WB	5.11544	Positive	< 10	0.33	480	1.42	60	1.59	TBEV	TBEV/(USUV)
WS/21/102	2021	ST: WB	4.10461	Positive	320	3.96	240	1.4	80	2.26	Flavivirus	WNV/(USUV)
WS/21/103	2021	ST: WB	89.0684	Negative	n.d.	n.d.	n.d.	n.d.	n.d.	n.d.	n.d.	n.d.
WS/21/104	2021	ST: WB	4.12758	Positive	480	3.91	480	1.14	60	1.97	Flavivirus	WNV/(USUV)
WS/21/105	2021	ST: WB	106.582	Negative	n.d.	n.d.	n.d.	n.d.	n.d.	n.d.	n.d.	n.d.
WS/21/106	2021	ST: WB	105.41	Negative	n.d.	n.d.	n.d.	n.d.	n.d.	n.d.	n.d.	n.d.
WS/21/107	2021	ST: WB	91.9171	Negative	n.d.	n.d.	n.d.	n.d.	n.d.	n.d.	n.d.	n.d.
WS/21/108	2021	ST: WB	84.3589	Negative	n.d.	n.d.	n.d.	n.d.	n.d.	n.d.	n.d.	n.d.
WS/21/109	2021	ST: WB	87.8049	Negative	n.d.	n.d.	n.d.	n.d.	n.d.	n.d.	n.d.	n.d.
WS/21/110	2021	ST: WB	86.4724	Negative	n.d.	n.d.	n.d.	n.d.	n.d.	n.d.	n.d.	n.d.
WS/21/111	2021	ST: WB	11.1115	Positive	< 10	0.49	10	1.66	15	0.47	Flavivirus	TBEV
WS/21/112	2021	ST: WB	8.38534	Positive	20	0.76	240	3.93	10	0.55	TBEV	TBEV
WS/21/113	2021	ST: WB	9.68718	Positive	15	0.78	30	4	< 10	0.71	Flavivirus	TBEV/(USUV)
WS/21/114	2021	ST: WB	10.5602	Positive	< 10	0.85	40	2.61	< 10	0.84	TBEV	TBEV/(USUV)
WS/21/115	2021	ST: WB	4.90868	Positive	20	0.38	60	3.85	< 10	0.36	Flavivirus	TBEV
WS/21/116	2021	ST: WB	4.32668	Positive	15	0.21	480	2.8	15	0.25	TBEV	TBEV
WS/21/117	2021	ST: WB	64.1957	Negative	n.d.	n.d.	n.d.	n.d.	n.d.	n.d.	n.d.	n.d.
WS/21/118	2021	ST: WB	5.05418	Positive	80	0.5	480	2.24	160	1.31	Flavivirus	TBEV/(USUV)
WS/21/119	2021	ST: WB	4.45687	Positive	640	2.72	480	4	40	1.18	Flavivirus	WNV/TBEV/(USUV)
WS/21/120	2021	ST: WB	107.248	Negative	n.d.	n.d.	n.d.	n.d.	n.d.	n.d.	n.d.	n.d.
WS/21/121	2021	ST: WB	112.348	Negative	n.d.	n.d.	n.d.	n.d.	n.d.	n.d.	n.d.	n.d.
WS/21/122	2021	ST: WB	103.902	Negative	n.d.	n.d.	n.d.	n.d.	n.d.	n.d.	n.d.	n.d.
WS/21/123	2021	ST: WB	4.61768	Positive	240	1.91	< 10	0.36	40	0.75	WNV	WNV/(USUV)
WS/21/124	2021	ST: WB	6.11096	Positive	120	0.57	< 10	0.53	640	2.06	USUV	(USUV)
WS/21/125	2021	ST: WB	13.5697	Positive	10	0.7	80	4	10	0.66	TBEV	TBEV/(USUV)
WS/21/126	2021	ST: WB	4.85508	Positive	120	3.14	< 10	0.27	640	4	USUV	WNV/(USUV)
WS/21/127	2021	ST: WB	53.0995	Negative	n.d.	n.d.	n.d.	n.d.	n.d.	n.d.	n.d.	n.d.
WS/21/128	2021	ST: WB	111.092	Negative	n.d.	n.d.	n.d.	n.d.	n.d.	n.d.	n.d.	n.d.
WS/21/129	2021	ST: WB	112.9	Negative	n.d.	n.d.	n.d.	n.d.	n.d.	n.d.	n.d.	n.d.
WS/21/130	2021	ST: WB	92.7289	Negative	n.d.	n.d.	n.d.	n.d.	n.d.	n.d.	n.d.	n.d.
WS/21/131	2021	ST: WB	93.3874	Negative	n.d.	n.d.	n.d.	n.d.	n.d.	n.d.	n.d.	n.d.
WS/21/132	2021	ST: WB	76.2875	Negative	n.d.	n.d.	n.d.	n.d.	n.d.	n.d.	n.d.	n.d.
WS/21/133	2021	ST: ABI	54.6464	Negative	n.d.	n.d.	n.d.	n.d.	n.d.	n.d.	n.d.	n.d.
WS/21/134	2021	ST: ABI	86.5796	Negative	n.d.	n.d.	n.d.	n.d.	n.d.	n.d.	n.d.	n.d.
WS/21/135	2021	ST: ABI	4.58705	Positive	160	3.88	15	0.3	45	0.89	Flavivirus	WNV/(USUV)
WS/21/136	2021	ST: ABI	4.16587	Positive	240	3.41	160	2.59	100	3.9	Flavivirus	WNV/TBEV/(USUV)
WS/21/137	2021	ST: ABI	4.55642	Positive	120	0.55	240	0.69	50	0.16	Flavivirus	Negative
WS/21/138	2021	ST: ABI	82.521	Negative	n.d.	n.d.	n.d.	n.d.	n.d.	n.d.	n.d.	n.d.
WS/21/139	2021	ST: ABI	87.3148	Negative	n.d.	n.d.	n.d.	n.d.	n.d.	n.d.	n.d.	n.d.
WS/21/140	2021	ST: ABI	30.8695	Positive	n.d.*	n.d.*	n.d.*	n.d.*	n.d.*	n.d.*	n.d.*	n.d.*
WS/21/141	2021	ST: ABI	5.46005	Positive	80	0.96	640	3.92	18	0.56	TBEV	TBEV
WS/21/142	2021	ST: ABI	79.5727	Negative	n.d.	n.d.	n.d.	n.d.	n.d.	n.d.	n.d.	n.d.
WS/21/143	2021	ST: ABI	4.93931	Positive	240	3.9	18	2.39	25	3.64	WNV	WNV/TBEV/(USUV)
WS/21/144	2021	ST: ABI	5.00057	Positive	240	1.06	< 10	0.26	70	0.45	Flavivirus	WNV
WS/21/145	2021	ST: ABI	116.032	Negative	n.d.	n.d.	n.d.	n.d.	n.d.	n.d.	n.d.	n.d.
WS/21/146	2021	ST: ABI	91.3275	Negative	n.d.	n.d.	n.d.	n.d.	n.d.	n.d.	n.d.	n.d.
WS/21/147	2021	ST: ABI	85.1859	Negative	n.d.	n.d.	n.d.	n.d.	n.d.	n.d.	n.d.	n.d.
WS/21/148	2021	ST: ABI	86.4648	Negative	n.d.	n.d.	n.d.	n.d.	n.d.	n.d.	n.d.	n.d.
WS/21/149	2021	ST: ABI	5.47536	Positive	30	0.51	40	0.43	80	2.09	Flavivirus	(USUV)
WS/21/150	2021	ST: ABI	3.91316	Positive	640	0.94	< 10	0.31	40	0.37	WNV	Negative
WS/21/151	2021	ST: ABI	4.35732	Positive	240	3.86	< 10	0.37	30	1.37	WNV	WNV/(USUV)
WS/21/152	2021	ST: ABI	99.1768	Negative	n.d.	n.d.	n.d.	n.d.	n.d.	n.d.	n.d.	n.d.
WS/21/153	2021	ST: ABI	105.38	Negative	n.d.	n.d.	n.d.	n.d.	n.d.	n.d.	n.d.	n.d.
WS/21/154	2021	ST: ABI	4.50281	Positive	30	1.43	120	0.93	< 10	0.51	TBEV	WNV
WS/21/155	2021	ST: ABI	4.38029	Positive	10	0.11	60	0.08	10	0.11	TBEV	Negative
WS/21/156	2021	ST: ABI	3.40774	Positive	30	0.54	240	1.08	60	2.64	TBEV	(USUV)
WS/21/157	2021	ST: ABI	6.50151	Positive	20	0.72	< 10	1.3	15	0.71	Flavivirus	(USUV)
WS/21/158	2021	ST: ABI	4.44921	Positive	240	1.04	< 10	0.32	30	0.59	WNV	WNV
WS/21/159	2021	ST: ABI	5.13842	Positive	240	1.89	< 10	0.2	15	0.37	WNV	WNV
WS/21/160	2021	ST: ABI	5.42941	Positive	240	0.69	< 10	0.13	15	1.47	WNV	(USUV)
WS/21/161	2021	ST: ABI	9.13581	Positive	10	0.5	80	1.52	15	0.49	TBEV	TBEV
WS/21/162	2021	ST: ABI	86.84	Negative	n.d.	n.d.	n.d.	n.d.	n.d.	n.d.	n.d.	n.d.
WS/21/163	2021	ST: ABI	82.0768	Negative	n.d.	n.d.	n.d.	n.d.	n.d.	n.d.	n.d.	n.d.
WS/21/164	2021	ST: BK	94.9803	Negative	n.d.	n.d.	n.d.	n.d.	n.d.	n.d.	n.d.	n.d.
WS/21/165	2021	ST: BK	86.84	Negative	n.d.	n.d.	n.d.	n.d.	n.d.	n.d.	n.d.	n.d.
WS/21/166	2021	ST: BK	81.2421	Negative	n.d.	n.d.	n.d.	n.d.	n.d.	n.d.	n.d.	n.d.
WS/21/167	2021	ST: BK	93.2956	Negative	n.d.	n.d.	n.d.	n.d.	n.d.	n.d.	n.d.	n.d.
WS/21/168	2021	ST: BK	4.21947	Positive	20	0.94	< 10	0.51	40	3.52	Flavivirus	(USUV)
WS/21/169	2021	ST: BK	115.021	Negative	n.d.	n.d.	n.d.	n.d.	n.d.	n.d.	n.d.	n.d.
WS/21/170	2021	ST: BK	91.2739	Negative	n.d.	n.d.	n.d.	n.d.	n.d.	n.d.	n.d.	n.d.
WS/21/171	2021	ST: BK	87.422	Negative	n.d.	n.d.	n.d.	n.d.	n.d.	n.d.	n.d.	n.d.
WS/21/172	2021	ST: BK	96.7952	Negative	n.d.	n.d.	n.d.	n.d.	n.d.	n.d.	n.d.	n.d.
WS/21/173	2021	ST: BK	77.2447	Negative	n.d.	n.d.	n.d.	n.d.	n.d.	n.d.	n.d.	n.d.
WS/21/174	2021	ST: BK	83.2944	Negative	n.d.	n.d.	n.d.	n.d.	n.d.	n.d.	n.d.	n.d.
WS/21/175	2021	ST: BK	26.4579	Positive	10	0.25	60	1.07	10	0.23	TBEV	Negative
WS/21/176	2021	ST: BK	13.631	Positive	15	0.24	30	0.5	20	0.25	Flavivirus	Negative
WS/21/177	2021	ST: BK	111.881	Negative	n.d.	n.d.	n.d.	n.d.	n.d.	n.d.	n.d.	n.d.
WS/21/178	2021	ST: BK	3.86721	Positive	30	0.29	< 10	0.29	20	0.88	Flavivirus	(USUV)
WS/21/179	2021	ST: BK	63.9124	Negative	n.d.	n.d.	n.d.	n.d.	n.d.	n.d.	n.d.	n.d.
WS/21/180	2021	ST: BK	4.22713	Positive	10	0.66	< 10	0.32	80	3.92	USUV	(USUV)
WS/21/181	2021	ST: BK	5.1231	Positive	120	2.88	< 10	0.32	30	1.06	WNV	WNV/(USUV)
WS/21/182	2021	ST: BK	96.0064	Negative	n.d.	n.d.	n.d.	n.d.	n.d.	n.d.	n.d.	n.d.
WS/21/183	2021	ST: BK	97.7141	Negative	n.d.	n.d.	n.d.	n.d.	n.d.	n.d.	n.d.	n.d.
WS/21/184	2021	ST: BK	101.275	Negative	n.d.	n.d.	n.d.	n.d.	n.d.	n.d.	n.d.	n.d.
WS/21/185	2021	ST: BK	105.173	Negative	n.d.	n.d.	n.d.	n.d.	n.d.	n.d.	n.d.	n.d.
WS/21/186	2021	ST: HZ	103.493	Negative	n.d.	n.d.	n.d.	n.d.	n.d.	n.d.	n.d.	n.d.
WS/21/187	2021	ST: HZ	95.482	Negative	n.d.	n.d.	n.d.	n.d.	n.d.	n.d.	n.d.	n.d.
WS/21/188	2021	ST: HZ	100.115	Negative	n.d.	n.d.	n.d.	n.d.	n.d.	n.d.	n.d.	n.d.
WS/21/189	2021	ST: HZ	68.3933	Negative	n.d.	n.d.	n.d.	n.d.	n.d.	n.d.	n.d.	n.d.
WS/21/190	2021	ST: HZ	78.9755	Negative	n.d.	n.d.	n.d.	n.d.	n.d.	n.d.	n.d.	n.d.
WS/21/191	2021	ST: HZ	90.7859	Negative	n.d.	n.d.	n.d.	n.d.	n.d.	n.d.	n.d.	n.d.
WS/21/192	2021	ST: HZ	89.7932	Negative	n.d.	n.d.	n.d.	n.d.	n.d.	n.d.	n.d.	n.d.
WS/21/193	2021	ST: HZ	81.6672	Negative	n.d.	n.d.	n.d.	n.d.	n.d.	n.d.	n.d.	n.d.
WS/21/194	2021	ST: HZ	81.6672	Negative	n.d.	n.d.	n.d.	n.d.	n.d.	n.d.	n.d.	n.d.
WS/21/195	2021	ST: HZ	75.0875	Negative	n.d.	n.d.	n.d.	n.d.	n.d.	n.d.	n.d.	n.d.
WS/21/196	2021	ST: HZ	37.5501	Positive	< 10	0.1	10	0.53	< 10	0.09	TBEV	Negative
WS/21/197	2021	ST: HZ	5.12249	Positive	20	0.67	< 10	0.58	80	3.2	USUV	(USUV)
WS/21/198	2021	ST: HZ	8.27235	Positive	30	0.3	480	2.92	40	0.3	TBEV	TBEV
WS/21/199	2021	ST: HZ	79.9682	Negative	n.d.	n.d.	n.d.	n.d.	n.d.	n.d.	n.d.	n.d.
WS/21/200	2021	ST: HZ	86.9106	Negative	n.d.	n.d.	n.d.	n.d.	n.d.	n.d.	n.d.	n.d.
WS/21/201	2021	ST: HZ	96.812	Negative	n.d.	n.d.	n.d.	n.d.	n.d.	n.d.	n.d.	n.d.
WS/21/202	2021	ST: HZ	96.812	Negative	n.d.	n.d.	n.d.	n.d.	n.d.	n.d.	n.d.	n.d.
WS/21/203	2021	ST: HZ	76.6974	Negative	n.d.	n.d.	n.d.	n.d.	n.d.	n.d.	n.d.	n.d.
WS/21/204	2021	ST: HZ	76.3602	Negative	n.d.	n.d.	n.d.	n.d.	n.d.	n.d.	n.d.	n.d.
WS/21/205	2021	ST: HZ	58.6001	Negative	n.d.	n.d.	n.d.	n.d.	n.d.	n.d.	n.d.	n.d.
WS/21/206	2021	ST: HZ	90.245	Negative	n.d.	n.d.	n.d.	n.d.	n.d.	n.d.	n.d.	n.d.
WS/21/207	2021	ST: HZ	80.8972	Negative	n.d.	n.d.	n.d.	n.d.	n.d.	n.d.	n.d.	n.d.
WS/21/208	2021	ST: HZ	71.5877	Negative	n.d.	n.d.	n.d.	n.d.	n.d.	n.d.	n.d.	n.d.
WS/21/209	2021	ST: HZ	80.5091	Negative	n.d.	n.d.	n.d.	n.d.	n.d.	n.d.	n.d.	n.d.
WS/21/210	2021	ST: HZ	80.5091	Negative	n.d.	n.d.	n.d.	n.d.	n.d.	n.d.	n.d.	n.d.
WS/21/211	2021	ST: HZ	80.2164	Negative	n.d.	n.d.	n.d.	n.d.	n.d.	n.d.	n.d.	n.d.
WS/21/212	2021	ST: HZ	86.6879	Negative	n.d.	n.d.	n.d.	n.d.	n.d.	n.d.	n.d.	n.d.
WS/21/213	2021	ST: HZ	4.25072	Positive	< 10	0.74	80	0.73	40	2.88	Flavivirus	(USUV)
WS/21/214	2021	ST: HZ	76.742	Negative	n.d.	n.d.	n.d.	n.d.	n.d.	n.d.	n.d.	n.d.
WS/21/215	2021	ST: HZ	70.4741	Negative	n.d.	n.d.	n.d.	n.d.	n.d.	n.d.	n.d.	n.d.
WS/21/216	2021	ST: HZ	64.0216	Negative	n.d.	n.d.	n.d.	n.d.	n.d.	n.d.	n.d.	n.d.
WS/21/217	2021	ST: HZ	88.546	Negative	n.d.	n.d.	n.d.	n.d.	n.d.	n.d.	n.d.	n.d.
WS/21/218	2021	ST: HZ	88.546	Negative	n.d.	n.d.	n.d.	n.d.	n.d.	n.d.	n.d.	n.d.
WS/21/219	2021	ST: HZ	100.84	Negative	n.d.	n.d.	n.d.	n.d.	n.d.	n.d.	n.d.	n.d.
WS/21/220	2021	ST: HZ	79.5927	Negative	n.d.	n.d.	n.d.	n.d.	n.d.	n.d.	n.d.	n.d.
WS/21/221	2021	ST: HZ	32.2431	Positive	< 10	0.16	20	1.12	10	0.16	Flavivirus	Negative
WS/21/222	2021	ST: HZ	42.8571	Doubtful	n.d.	n.d.	n.d.	n.d.	n.d.	n.d.	n.d.	n.d.
WS/21/223	2021	ST: HZ	57.7919	Negative	n.d.	n.d.	n.d.	n.d.	n.d.	n.d.	n.d.	n.d.
WS/21/224	2021	ST: HZ	91.3458	Negative	n.d.	n.d.	n.d.	n.d.	n.d.	n.d.	n.d.	n.d.
WS/21/225	2021	ST: HZ	3.3853	Positive	40	0.25	10	0.3	80	0.26	Flavivirus	Negative
WS/21/226	2021	ST: HZ	3.3853	Positive	80	1.3	30	0.71	1280	4	USUV	WNV/(USUV)
WS/21/227	2021	ST: HZ	44.8348	Doubtful	n.d.	n.d.	n.d.	n.d.	n.d.	n.d.	n.d.	n.d.
WS/21/228	2021	ST: HZ	94.2475	Negative	n.d.	n.d.	n.d.	n.d.	n.d.	n.d.	n.d.	n.d.
WS/21/229	2021	ST: HZ	4.14254	Positive	640	2.41	< 10	0.3	15	0.64	WNV	WNV/(USUV)
WS/21/230	2021	ST: HZ	77.4483	Negative	n.d.	n.d.	n.d.	n.d.	n.d.	n.d.	n.d.	n.d.
WS/21/231	2021	ST: HZ	3.83073	Positive	30	0.35	< 10	0.1	< 10	0.11	WNV	Negative
WS/21/232	2021	ST: HZ	86.4333	Negative	n.d.	n.d.	n.d.	n.d.	n.d.	n.d.	n.d.	n.d.
WS/21/233	2021	ST: HZ	3.53802	Positive	< 10	0.13	< 10	0.16	10	0.14	USUV	Negative
WS/21/234	2021	ST: HZ	3.53802	Positive	20	0.87	< 10	0.29	80	3.36	USUV	(USUV)
WS/21/235	2021	ST: HZ	81.3299	Negative	n.d.	n.d.	n.d.	n.d.	n.d.	n.d.	n.d.	n.d.
WS/21/236	2021	ST: HZ	100.967	Negative	n.d.	n.d.	n.d.	n.d.	n.d.	n.d.	n.d.	n.d.
WS/21/237	2021	ST: HZ	81.7626	Negative	n.d.	n.d.	n.d.	n.d.	n.d.	n.d.	n.d.	n.d.
WS/21/238	2021	ST: HZ	79.58	Negative	n.d.	n.d.	n.d.	n.d.	n.d.	n.d.	n.d.	n.d.
WS/21/239	2021	ST: HZ	4.12981	Positive	10	0.25	< 10	0.28	60	0.59	USUV	(USUV)
WS/21/240	2021	ST: HZ	54.5408	Negative	n.d.	n.d.	n.d.	n.d.	n.d.	n.d.	n.d.	n.d.
WS/21/241	2021	ST: HZ	80.3245	Negative	n.d.	n.d.	n.d.	n.d.	n.d.	n.d.	n.d.	n.d.
WS/21/242	2021	ST: HZ	80.3245	Negative	n.d.	n.d.	n.d.	n.d.	n.d.	n.d.	n.d.	n.d.
WS/21/243	2021	ST: HZ	89.4241	Negative	n.d.	n.d.	n.d.	n.d.	n.d.	n.d.	n.d.	n.d.
WS/21/244	2021	ST: HZ	3.87528	Positive	15	0.38	< 10	0.49	30	0.4	Flavivirus	Negative
WS/21/245	2021	ST: HZ	102.615	Negative	n.d.	n.d.	n.d.	n.d.	n.d.	n.d.	n.d.	n.d.
WS/21/246	2021	ST: HZ	82.0363	Negative	n.d.	n.d.	n.d.	n.d.	n.d.	n.d.	n.d.	n.d.
WS/21/247	2021	ST: HZ	15.7811	Positive	15	0.25	60	2.65	30	0.24	Flavivirus	TBEV
WS/21/248	2021	ST: HZ	51.8295	Negative	n.d.	n.d.	n.d.	n.d.	n.d.	n.d.	n.d.	n.d.
WS/21/249	2021	ST: HZ	91.2631	Negative	n.d.	n.d.	n.d.	n.d.	n.d.	n.d.	n.d.	n.d.
WS/21/250	2021	ST: HZ	91.2631	Negative	n.d.	n.d.	n.d.	n.d.	n.d.	n.d.	n.d.	n.d.
WS/21/251	2021	ST: HZ	93.3821	Negative	n.d.	n.d.	n.d.	n.d.	n.d.	n.d.	n.d.	n.d.
WS/21/252	2021	ST: HZ	91.804	Negative	n.d.	n.d.	n.d.	n.d.	n.d.	n.d.	n.d.	n.d.
WS/21/253	2021	ST: HZ	104.213	Negative	n.d.	n.d.	n.d.	n.d.	n.d.	n.d.	n.d.	n.d.
WS/21/254	2021	ST: HZ	90.7413	Negative	n.d.	n.d.	n.d.	n.d.	n.d.	n.d.	n.d.	n.d.
WS/21/255	2021	ST: HZ	72.0585	Negative	n.d.	n.d.	n.d.	n.d.	n.d.	n.d.	n.d.	n.d.
WS/21/256	2021	ST: HZ	81.2281	Negative	n.d.	n.d.	n.d.	n.d.	n.d.	n.d.	n.d.	n.d.
WS/21/257	2021	ST: HZ	85.7397	Negative	n.d.	n.d.	n.d.	n.d.	n.d.	n.d.	n.d.	n.d.
WS/21/258	2021	ST: HZ	85.7397	Negative	n.d.	n.d.	n.d.	n.d.	n.d.	n.d.	n.d.	n.d.
WS/21/259	2021	ST: HZ	85.867	Negative	n.d.	n.d.	n.d.	n.d.	n.d.	n.d.	n.d.	n.d.
WS/21/260	2021	ST: HZ	98.7146	Negative	n.d.	n.d.	n.d.	n.d.	n.d.	n.d.	n.d.	n.d.
WS/21/261	2021	ST: HZ	99.8027	Negative	n.d.	n.d.	n.d.	n.d.	n.d.	n.d.	n.d.	n.d.
WS/21/262	2021	ST: HZ	93.8275	Negative	n.d.	n.d.	n.d.	n.d.	n.d.	n.d.	n.d.	n.d.
WS/21/263	2021	ST: HZ	4.10436	Positive	60	1.13	< 10	0.36	640	3.71	USUV	WNV/(USUV)
WS/21/264	2021	ST: HZ	73.9103	Negative	n.d.	n.d.	n.d.	n.d.	n.d.	n.d.	n.d.	n.d.
WS/21/265	2021	ST: HZ	70.5835	Negative	n.d.	n.d.	n.d.	n.d.	n.d.	n.d.	n.d.	n.d.
WS/21/266	2021	ST: HZ	54.9718	Negative	n.d.	n.d.	n.d.	n.d.	n.d.	n.d.	n.d.	n.d.
WS/21/267	2021	ST: HZ	97.0601	Negative	n.d.	n.d.	n.d.	n.d.	n.d.	n.d.	n.d.	n.d.
WS/21/268	2021	ST: HZ	95.5775	Negative	n.d.	n.d.	n.d.	n.d.	n.d.	n.d.	n.d.	n.d.
WS/21/269	2021	ST: HZ	71.9631	Negative	n.d.	n.d.	n.d.	n.d.	n.d.	n.d.	n.d.	n.d.
WS/21/270	2021	ST: HZ	91.2695	Negative	n.d.	n.d.	n.d.	n.d.	n.d.	n.d.	n.d.	n.d.
WS/21/271	2021	ST: HZ	94.9284	Negative	n.d.	n.d.	n.d.	n.d.	n.d.	n.d.	n.d.	n.d.
WS/21/272	2021	ST: HZ	85.7525	Negative	n.d.	n.d.	n.d.	n.d.	n.d.	n.d.	n.d.	n.d.
WS/21/273	2021	ST: HZ	89.4114	Negative	n.d.	n.d.	n.d.	n.d.	n.d.	n.d.	n.d.	n.d.
WS/21/274	2021	ST: HZ	89.4114	Negative	n.d.	n.d.	n.d.	n.d.	n.d.	n.d.	n.d.	n.d.
WS/21/275	2021	ST: HZ	31.5113	Positive	60	0.29	< 10	0.33	80	0.3	Flavivirus	Negative
WS/21/276	2021	ST: HZ	100.191	Negative	n.d.	n.d.	n.d.	n.d.	n.d.	n.d.	n.d.	n.d.
WS/21/277	2021	ST: HZ	117.098	Negative	n.d.	n.d.	n.d.	n.d.	n.d.	n.d.	n.d.	n.d.
WS/21/278	2021	ST: HZ	101.894	Negative	n.d.	n.d.	n.d.	n.d.	n.d.	n.d.	n.d.	n.d.
WS/21/279	2021	ST: HZ	98.6354	Negative	n.d.	n.d.	n.d.	n.d.	n.d.	n.d.	n.d.	n.d.
WS/21/280	2021	ST: HZ	89.8498	Negative	n.d.	n.d.	n.d.	n.d.	n.d.	n.d.	n.d.	n.d.
WS/21/281	2021	ST: HZ	104.455	Negative	n.d.	n.d.	n.d.	n.d.	n.d.	n.d.	n.d.	n.d.
WS/21/282	2021	ST: HZ	95.5574	Negative	n.d.	n.d.	n.d.	n.d.	n.d.	n.d.	n.d.	n.d.
WS/21/283	2021	ST: HZ	91.2019	Negative	n.d.	n.d.	n.d.	n.d.	n.d.	n.d.	n.d.	n.d.
WS/21/284	2021	ST: HZ	85.5817	Negative	n.d.	n.d.	n.d.	n.d.	n.d.	n.d.	n.d.	n.d.
WS/21/285	2021	ST: HZ	98.598	Negative	n.d.	n.d.	n.d.	n.d.	n.d.	n.d.	n.d.	n.d.
WS/21/286	2021	ST: HZ	94.0869	Negative	n.d.	n.d.	n.d.	n.d.	n.d.	n.d.	n.d.	n.d.
WS/21/287	2021	ST: HZ	86.0303	Negative	n.d.	n.d.	n.d.	n.d.	n.d.	n.d.	n.d.	n.d.
WS/21/288	2021	ST: HZ	93.2021	Negative	n.d.	n.d.	n.d.	n.d.	n.d.	n.d.	n.d.	n.d.
WS/21/289	2021	ST: HZ	93.5448	Negative	n.d.	n.d.	n.d.	n.d.	n.d.	n.d.	n.d.	n.d.
WS/21/290	2021	ST: HZ	103.059	Negative	n.d.	n.d.	n.d.	n.d.	n.d.	n.d.	n.d.	n.d.
WS/21/291	2021	ST: HZ	93.8688	Negative	n.d.	n.d.	n.d.	n.d.	n.d.	n.d.	n.d.	n.d.
WS/21/292	2021	ST: HZ	94.3049	Negative	n.d.	n.d.	n.d.	n.d.	n.d.	n.d.	n.d.	n.d.
WS/21/293	2021	ST: HZ	96.9531	Negative	n.d.	n.d.	n.d.	n.d.	n.d.	n.d.	n.d.	n.d.
WS/21/294	2021	ST: HZ	100.218	Negative	n.d.	n.d.	n.d.	n.d.	n.d.	n.d.	n.d.	n.d.
WS/21/295	2021	ST: HZ	90.5975	Negative	n.d.	n.d.	n.d.	n.d.	n.d.	n.d.	n.d.	n.d.
WS/21/296	2021	ST: HZ	103.084	Negative	n.d.	n.d.	n.d.	n.d.	n.d.	n.d.	n.d.	n.d.
WS/21/297	2021	ST: JL	114.431	Negative	n.d.	n.d.	n.d.	n.d.	n.d.	n.d.	n.d.	n.d.
WS/21/298	2021	ST: JL	106.243	Negative	n.d.	n.d.	n.d.	n.d.	n.d.	n.d.	n.d.	n.d.
WS/21/299	2021	ST: JL	5.43959	Positive	30	0.31	< 10	0.29	80	1.16	Flavivirus	(USUV)
WS/21/300	2021	ST: JL	95.2147	Negative	n.d.	n.d.	n.d.	n.d.	n.d.	n.d.	n.d.	n.d.
WS/21/301	2021	ST: JL	92.6039	Negative	n.d.	n.d.	n.d.	n.d.	n.d.	n.d.	n.d.	n.d.
WS/21/302	2021	ST: JL	56.9007	Negative	n.d.	n.d.	n.d.	n.d.	n.d.	n.d.	n.d.	n.d.
WS/21/303	2021	ST: JL	92.3796	Negative	n.d.	n.d.	n.d.	n.d.	n.d.	n.d.	n.d.	n.d.
WS/21/304	2021	ST: JL	94.6663	Negative	n.d.	n.d.	n.d.	n.d.	n.d.	n.d.	n.d.	n.d.
WS/21/305	2021	ST: JL	5.9256	Positive	640	2.52	30	0.39	60	0.85	WNV	WNV/(USUV)
WS/21/306	2021	ST: JL	99.0778	Negative	n.d.	n.d.	n.d.	n.d.	n.d.	n.d.	n.d.	n.d.
WS/21/307	2021	ST: JL	94.9343	Negative	n.d.	n.d.	n.d.	n.d.	n.d.	n.d.	n.d.	n.d.
WS/21/308	2021	ST: JL	77.8927	Negative	n.d.	n.d.	n.d.	n.d.	n.d.	n.d.	n.d.	n.d.
WS/21/309	2021	ST: JL	3.184	Positive	960	3.97	< 10	0.51	30	2.23	WNV	WNV/(USUV)
WS/21/310	2021	ST: JL	100.193	Negative	n.d.	n.d.	n.d.	n.d.	n.d.	n.d.	n.d.	n.d.
WS/21/311	2021	ST: JL	92.5665	Negative	n.d.	n.d.	n.d.	n.d.	n.d.	n.d.	n.d.	n.d.
WS/21/312	2021	ST: JL	5.10312	Positive	480	2.32	40	2.39	240	0.84	Flavivirus	WNV/TBEV/(USUV)
WS/21/313	2021	ST: JL	112.063	Negative	n.d.	n.d.	n.d.	n.d.	n.d.	n.d.	n.d.	n.d.
WS/21/314	2021	ST: JL	29.3663	Positive	60	0.35	< 10	0.4	40	0.34	Flavivirus	Negative
WS/21/315	2021	ST: JL	94.7162	Negative	n.d.	n.d.	n.d.	n.d.	n.d.	n.d.	n.d.	n.d.
WS/21/316	2021	ST: JL	69.7614	Negative	n.d.	n.d.	n.d.	n.d.	n.d.	n.d.	n.d.	n.d.
WS/21/317	2021	ST: JL	3.82578	Positive	960	2.29	< 10	0.31	60	0.46	WNV	WNV
WS/21/318	2021	ST: JL	96.8222	Negative	n.d.	n.d.	n.d.	n.d.	n.d.	n.d.	n.d.	n.d.
---	---	---	---	---	---	---	---	---	---	---	---	---
WS/21/350	2021	SN: East (BZ)	7.14494	Positive	n.d.*	0.92	n.d.*	1.17	n.d.*	1.36	n.d.*	(USUV)
WS/21/351	2021	SN: East (BZ)	5.84409	Positive	n.d.*	0.81	n.d.*	1.75	n.d.*	0.88	n.d.*	TBEV/(USUV)
WS/21/352	2021	SN: East (BZ)	98.1749	Negative	n.d.	n.d.	n.d.	n.d.	n.d.	n.d.	n.d.	n.d.
WS/21/353	2021	SN: East (BZ)	22.6095	Positive	n.d.*	0.31	n.d.*	0.41	n.d.*	0.31	n.d.*	Negative
WS/21/354	2021	SN: East (BZ)	6.38773	Positive	n.d.*	2.55	n.d.*	1.23	n.d.*	1.4	n.d.*	WNV/(USUV)
WS/21/355	2021	SN: East (BZ)	17.4255	Positive	n.d.*	0.58	n.d.*	1.31	n.d.*	0.6	n.d.*	(USUV)
WS/21/356	2021	SN: East (BZ)	81.4678	Negative	n.d.	n.d.	n.d.	n.d.	n.d.	n.d.	n.d.	n.d.
WS/21/357	2021	SN: East (BZ)	72.6531	Negative	n.d.	n.d.	n.d.	n.d.	n.d.	n.d.	n.d.	n.d.
WS/21/358	2021	SN: East (BZ)	7.17406	Positive	n.d.*	0.99	n.d.*	1.26	n.d.*	1.12	n.d.*	(USUV)
WS/21/359	2021	SN: East (BZ)	6.59159	Positive	n.d.*	1.11	n.d.*	0.92	n.d.*	3.28	n.d.*	WNV/(USUV)
WS/21/360	2021	SN: East (BZ)	6.04796	Positive	n.d.*	1.23	n.d.*	1.13	n.d.*	3.13	n.d.*	WNV/(USUV)
WS/21/361	2021	SN: East (BZ)	5.95088	Positive	n.d.*	1.53	n.d.*	0.61	n.d.*	2.74	n.d.*	WNV/(USUV)
WS/21/362	2021	SN: East (BZ)	92.2046	Negative	n.d.	n.d.	n.d.	n.d.	n.d.	n.d.	n.d.	n.d.
WS/21/363	2021	SN: East (BZ)	9.52335	Positive	n.d.*	1.05	n.d.*	2.46	n.d.*	1.07	n.d.*	WNV/TBEV/(USUV)
WS/21/364	2021	SN: East (BZ)	7.79536	Positive	n.d.*	0.69	n.d.*	1.98	n.d.*	0.68	n.d.*	TBEV/(USUV)
WS/21/365	2021	SN: East (BZ)	72.6337	Negative	n.d.	n.d.	n.d.	n.d.	n.d.	n.d.	n.d.	n.d.
WS/21/366	2021	SN: East (BZ)	6.53335	Positive	n.d.*	1.46	n.d.*	2.67	n.d.*	1.4	n.d.*	WNV/TBEV/(USUV)
WS/21/367	2021	SN: East (BZ)	6.3489	Positive	n.d.*	1.64	n.d.*	0.64	n.d.*	3.36	n.d.*	WNV/(USUV)
WS/21/368	2021	SN: East (BZ)	9.93107	Positive	n.d.*	0.78	n.d.*	1.85	n.d.*	0.81	n.d.*	TBEV/(USUV)
WS/21/369	2021	SN: East (BZ)	6.80516	Positive	n.d.*	0.81	n.d.*	2	n.d.*	0.79	n.d.*	TBEV/(USUV)
WS/21/370	2021	SN: East (BZ)	88.2244	Negative	n.d.	n.d.	n.d.	n.d.	n.d.	n.d.	n.d.	n.d.
WS/21/371	2021	SN: East (BZ)	6.26153	Positive	n.d.*	0.98	n.d.*	1.7	n.d.*	1.01	n.d.*	TBEV/(USUV)
WS/21/372	2021	SN: East (BZ)	72.391	Negative	n.d.	n.d.	n.d.	n.d.	n.d.	n.d.	n.d.	n.d.
WS/21/373	2021	SN: East (BZ)	6.81487	Positive	n.d.*	0.31	n.d.*	0.48	n.d.*	0.33	n.d.*	Negative
WS/21/374	2021	SN: East (BZ)	5.99942	Positive	n.d.*	0.73	n.d.*	3.16	n.d.*	1.41	n.d.*	TBEV/(USUV)
WS/21/375	2021	SN: East (BZ)	74.6044	Negative	n.d.	n.d.	n.d.	n.d.	n.d.	n.d.	n.d.	n.d.
WS/21/376	2021	SN: East (BZ)	8.12542	Positive	n.d.*	0.6	n.d.*	1.46	n.d.*	0.54	n.d.*	TBEV
WS/21/377	2021	SN: East (BZ)	6.64984	Positive	n.d.*	0.5	n.d.*	0.51	n.d.*	1.86	n.d.*	(USUV)
WS/21/378	2021	SN: East (BZ)	86.8168	Negative	n.d.	n.d.	n.d.	n.d.	n.d.	n.d.	n.d.	n.d.
WS/21/379	2021	SN: East (BZ)	75.1189	Negative	n.d.	n.d.	n.d.	n.d.	n.d.	n.d.	n.d.	n.d.
WS/21/380	2021	SN: East (BZ)	61.9551	Negative	n.d.	n.d.	n.d.	n.d.	n.d.	n.d.	n.d.	n.d.
WS/21/381	2021	SN: East (BZ)	6.9702	Positive	n.d.*	1.14	n.d.*	0.93	n.d.*	3.18	n.d.*	WNV/(USUV)
WS/21/382	2021	SN: East (BZ)	6.7275	Positive	n.d.*	0.74	n.d.*	1.08	n.d.*	0.73	n.d.*	(USUV)
WS/21/383	2021	SN: East (BZ)	73.255	Negative	n.d.	n.d.	n.d.	n.d.	n.d.	n.d.	n.d.	n.d.
WS/21/384	2021	SN: East (BZ)	92.4376	Negative	n.d.	n.d.	n.d.	n.d.	n.d.	n.d.	n.d.	n.d.
WS/21/385	2021	SN: East (BZ)	7.30026	Positive	n.d.*	1.11	n.d.*	1.12	n.d.*	1.52	n.d.*	WNV/(USUV)
WS/21/386	2021	SN: East (BZ)	105.844	Negative	n.d.	n.d.	n.d.	n.d.	n.d.	n.d.	n.d.	n.d.
WS/21/387	2021	SN: East (BZ)	73.6336	Negative	n.d.	n.d.	n.d.	n.d.	n.d.	n.d.	n.d.	n.d.
WS/21/388	2021	SN: East (BZ)	5.66935	Positive	n.d.*	1.47	n.d.*	1.58	n.d.*	2	n.d.*	WNV/TBEV/(USUV)
WS/21/389	2021	SN: East (BZ)	61.4698	Negative	n.d.	n.d.	n.d.	n.d.	n.d.	n.d.	n.d.	n.d.
WS/21/390	2021	SN: East (BZ)	52.723	Negative	n.d.	n.d.	n.d.	n.d.	n.d.	n.d.	n.d.	n.d.
WS/21/391	2021	SN: East (BZ)	9.99903	Positive	n.d.*	1.05	n.d.*	1.49	n.d.*	1	n.d.*	WNV/TBEV/(USUV)
WS/21/392	2021	SN: East (BZ)	6.91195	Positive	n.d.*	0.9	n.d.*	2.88	n.d.*	0.83	n.d.*	TBEV/(USUV)
WS/21/393	2021	SN: East (BZ)	6.19357	Positive	n.d.*	2.52	n.d.*	1.49	n.d.*	3.33	n.d.*	WNV/TBEV/(USUV)
WS/21/394	2021	SN: East (BZ)	105.349	Negative	n.d.	n.d.	n.d.	n.d.	n.d.	n.d.	n.d.	n.d.
WS/21/395	2021	SN: East (BZ)	80.2446	Negative	n.d.	n.d.	n.d.	n.d.	n.d.	n.d.	n.d.	n.d.
WS/21/396	2021	SN: East (BZ)	59.8388	Negative	n.d.	n.d.	n.d.	n.d.	n.d.	n.d.	n.d.	n.d.
WS/21/397	2021	SN: East (BZ)	66.5566	Negative	n.d.	n.d.	n.d.	n.d.	n.d.	n.d.	n.d.	n.d.
WS/21/398	2021	SN: East (BZ)	8.89234	Positive	n.d.*	0.3	n.d.*	2.29	n.d.*	0.31	n.d.*	TBEV
WS/21/399	2021	SN: East (BZ)	8.96029	Positive	n.d.*	0.6	n.d.*	1.02	n.d.*	0.61	n.d.*	(USUV)
WS/21/400	2021	SN: East (BZ)	5.75672	Positive	n.d.*	0.66	n.d.*	0.67	n.d.*	3.2	n.d.*	(USUV)
WS/21/401	2021	SN: East (BZ)	84.0016	Negative	n.d.	n.d.	n.d.	n.d.	n.d.	n.d.	n.d.	n.d.
WS/21/402	2021	SN: East (BZ)	21.2989	Positive	n.d.*	0.4	n.d.*	0.86	n.d.*	0.4	n.d.*	Negative
WS/21/403	2021	SN: East (BZ)	81.0698	Negative	n.d.	n.d.	n.d.	n.d.	n.d.	n.d.	n.d.	n.d.
WS/21/404	2021	SN: East (BZ)	6.59159	Positive	n.d.*	0.56	n.d.*	0.46	n.d.*	2.58	n.d.*	(USUV)
WS/21/405	2021	SN: East (BZ)	80.4388	Negative	n.d.	n.d.	n.d.	n.d.	n.d.	n.d.	n.d.	n.d.
WS/21/406	2021	SN: East (BZ)	8.01864	Positive	n.d.*	0.33	n.d.*	1.67	n.d.*	0.31	n.d.*	TBEV
WS/21/407	2021	SN: East (BZ)	6.82458	Positive	n.d.*	0.47	n.d.*	1.79	n.d.*	0.47	n.d.*	TBEV
WS/21/408	2021	SN: East (BZ)	6.64984	Positive	n.d.*	0.19	n.d.*	0.4	n.d.*	0.71	n.d.*	(USUV)
WS/21/409	2021	SN: East (BZ)	120.901	Negative	n.d.	n.d.	n.d.	n.d.	n.d.	n.d.	n.d.	n.d.
WS/21/410	2021	SN: East (BZ)	97.0974	Negative	n.d.	n.d.	n.d.	n.d.	n.d.	n.d.	n.d.	n.d.
WS/21/411	2021	SN: East (BZ)	12.824	Positive	n.d.*	0.24	n.d.*	0.38	n.d.*	0.24	n.d.*	Negative
WS/21/412	2021	SN: East (BZ)	5.54315	Positive	n.d.*	0.41	n.d.*	1.25	n.d.*	2.29	n.d.*	(USUV)
WS/21/413	2021	SN: East (BZ)	75.9635	Negative	n.d.	n.d.	n.d.	n.d.	n.d.	n.d.	n.d.	n.d.
WS/21/414	2021	SN: East (BZ)	73.3812	Negative	n.d.	n.d.	n.d.	n.d.	n.d.	n.d.	n.d.	n.d.
WS/21/415	2021	SN: East (BZ)	76.313	Negative	n.d.	n.d.	n.d.	n.d.	n.d.	n.d.	n.d.	n.d.
WS/21/416	2021	SN: East (BZ)	5.82468	Positive	n.d.*	n.d.*	n.d.*	n.d.*	n.d.*	n.d.*	n.d.*	n.d.*
WS/21/417	2021	SN: East (BZ)	87.0886	Negative	n.d.	n.d.	n.d.	n.d.	n.d.	n.d.	n.d.	n.d.
WS/21/418	2021	SN: East (BZ)	69.0418	Negative	n.d.	n.d.	n.d.	n.d.	n.d.	n.d.	n.d.	n.d.
WS/21/419	2021	SN: East (BZ)	11.1445	Positive	n.d.*	0.39	n.d.*	0.53	n.d.*	0.39	n.d.*	Negative
WS/21/420	2021	SN: East (BZ)	53.5676	Negative	n.d.	n.d.	n.d.	n.d.	n.d.	n.d.	n.d.	n.d.
WS/21/421	2021	SN: East (BZ)	65.1095	Negative	n.d.	n.d.	n.d.	n.d.	n.d.	n.d.	n.d.	n.d.
WS/21/422	2021	SN: East (BZ)	6.68867	Positive	n.d.*	0.77	n.d.*	0.36	n.d.*	2.58	n.d.*	(USUV)
WS/21/423	2021	SN: East (BZ)	77.5167	Negative	n.d.	n.d.	n.d.	n.d.	n.d.	n.d.	n.d.	n.d.
WS/21/424	2021	SN: East (BZ)	7.36822	Positive	n.d.*	0.44	n.d.*	0.3	n.d.*	2.77	n.d.*	(USUV)
WS/21/425	2021	SN: East (BZ)	6.70809	Positive	n.d.*	2.92	n.d.*	0.55	n.d.*	1.05	n.d.*	WNV/(USUV)
WS/21/426	2021	SN: East (BZ)	101.505	Negative	n.d.	n.d.	n.d.	n.d.	n.d.	n.d.	n.d.	n.d.
WS/21/427	2021	SN: East (BZ)	76.7207	Negative	n.d.	n.d.	n.d.	n.d.	n.d.	n.d.	n.d.	n.d.
WS/21/428	2021	SN: East (BZ)	7.98952	Positive	n.d.*	0.22	n.d.*	3.13	n.d.*	0.23	n.d.*	TBEV
WS/21/429	2021	SN: East (BZ)	6.62072	Positive	n.d.*	1.19	n.d.*	0.33	n.d.*	3.14	n.d.*	WNV/(USUV)
WS/21/430	2021	SN: East (BZ)	56.0043	Negative	n.d.	n.d.	n.d.	n.d.	n.d.	n.d.	n.d.	n.d.
WS/21/431	2021	SN: East (BZ)	80.5553	Negative	n.d.	n.d.	n.d.	n.d.	n.d.	n.d.	n.d.	n.d.
WS/21/432	2021	SN: East (BZ)	6.33919	Positive	n.d.*	0.97	n.d.*	3	n.d.*	3.83	n.d.*	TBEV/(USUV)
WS/21/433	2021	SN: East (BZ)	86.2538	Negative	n.d.	n.d.	n.d.	n.d.	n.d.	n.d.	n.d.	n.d.
WS/21/434	2021	SN: East (BZ)	106.757	Negative	n.d.	n.d.	n.d.	n.d.	n.d.	n.d.	n.d.	n.d.
WS/21/435	2021	SN: East (BZ)	6.69838	Positive	n.d.*	0.47	n.d.*	0.55	n.d.*	3.43	n.d.*	(USUV)
WS/21/436	2021	SN: East (BZ)	6.75663	Positive	n.d.*	0.22	n.d.*	2.04	n.d.*	0.27	n.d.*	TBEV
WS/21/437	2021	SN: East (BZ)	7.53325	Positive	n.d.*	0.22	n.d.*	1.94	n.d.*	0.25	n.d.*	TBEV
WS/21/438	2021	SN: East (BZ)	111.902	Negative	n.d.	n.d.	n.d.	n.d.	n.d.	n.d.	n.d.	n.d.
WS/21/439	2021	SN: East (BZ)	54.4607	Negative	n.d.	n.d.	n.d.	n.d.	n.d.	n.d.	n.d.	n.d.
WS/21/440	2021	SN: East (BZ)	85.7587	Negative	n.d.	n.d.	n.d.	n.d.	n.d.	n.d.	n.d.	n.d.
WS/21/441	2021	SN: East (BZ)	6.12562	Positive	n.d.*	1.36	n.d.*	0.64	n.d.*	1.28	n.d.*	WNV/(USUV)
WS/21/442	2021	SN: East (BZ)	89.2283	Negative	n.d.	n.d.	n.d.	n.d.	n.d.	n.d.	n.d.	n.d.
WS/21/443	2021	SN: East (BZ)	38.0587	Positive	n.d.*	0.31	n.d.*	0.53	n.d.*	0.38	n.d.*	Negative
WS/21/444	2021	SN: East (BZ)	69.1202	Negative	n.d.	n.d.	n.d.	n.d.	n.d.	n.d.	n.d.	n.d.
WS/21/445	2021	SN: East (BZ)	6.36348	Positive	n.d.*	0.33	n.d.*	0.7	n.d.*	1.06	n.d.*	(USUV)
WS/21/446	2021	SN: East (BZ)	10.5709	Positive	n.d.*	0.12	n.d.*	0.13	n.d.*	0.13	n.d.*	Negative
WS/21/447	2021	SN: East (BZ)	13.2943	Positive	n.d.*	0.38	n.d.*	1.41	n.d.*	0.39	n.d.*	Negative
WS/21/448	2021	SN: East (BZ)	62.7706	Negative	n.d.	n.d.	n.d.	n.d.	n.d.	n.d.	n.d.	n.d.
WS/21/449	2021	SN: East (BZ)	6.29365	Positive	n.d.*	0.4	n.d.*	1.59	n.d.*	0.41	n.d.*	TBEV
WS/21/450	2021	SN: East (BZ)	74.8429	Negative	n.d.	n.d.	n.d.	n.d.	n.d.	n.d.	n.d.	n.d.
WS/21/451	2021	SN: East (BZ)	65.7066	Negative	n.d.	n.d.	n.d.	n.d.	n.d.	n.d.	n.d.	n.d.
WS/21/452	2021	SN: East (BZ)	44.78	Doubtful	n.d.	n.d.	n.d.	n.d.	n.d.	n.d.	n.d.	n.d.
WS/21/453	2021	SN: East (BZ)	109.759	Negative	n.d.	n.d.	n.d.	n.d.	n.d.	n.d.	n.d.	n.d.
WS/21/454	2021	SN: East (BZ)	6.68645	Positive	n.d.*	0.56	n.d.*	0.75	n.d.*	1.96	n.d.*	(USUV)
WS/21/455	2021	SN: East (BZ)	79.4867	Negative	n.d.	n.d.	n.d.	n.d.	n.d.	n.d.	n.d.	n.d.
WS/21/456	2021	SN: East (BZ)	76.4228	Negative	n.d.	n.d.	n.d.	n.d.	n.d.	n.d.	n.d.	n.d.
WS/21/457	2021	SN: East (BZ)	71.5084	Negative	n.d.	n.d.	n.d.	n.d.	n.d.	n.d.	n.d.	n.d.
WS/21/458	2021	SN: East (BZ)	80.8397	Negative	n.d.	n.d.	n.d.	n.d.	n.d.	n.d.	n.d.	n.d.
WS/21/459	2021	SN: East (BZ)	6.46823	Positive	n.d.*	0.3	n.d.*	0.45	n.d.*	0.98	n.d.*	(USUV)
WS/21/460	2021	SN: East (BZ)	27.5402	Positive	n.d.*	0.28	n.d.*	0.69	n.d.*	0.32	n.d.*	Negative
WS/21/461	2021	SN: East (BZ)	87.5524	Negative	n.d.	n.d.	n.d.	n.d.	n.d.	n.d.	n.d.	n.d.
WS/21/462	2021	SN: East (BZ)	5.81355	Positive	n.d.*	0.57	n.d.*	0.81	n.d.*	3.64	n.d.*	(USUV)
WS/21/463	2021	SN: East (BZ)	7.84742	Positive	n.d.*	0.36	n.d.*	1.61	n.d.*	0.47	n.d.*	TBEV
WS/21/464	2021	SN: East (BZ)	6.55552	Positive	n.d.*	0.27	n.d.*	1.28	n.d.*	0.29	n.d.*	Negative
WS/21/465	2021	SN: East (BZ)	62.5262	Negative	n.d.	n.d.	n.d.	n.d.	n.d.	n.d.	n.d.	n.d.
WS/21/466	2021	SN: East (BZ)	8.24895	Positive	n.d.*	0.35	n.d.*	0.89	n.d.*	0.38	n.d.*	Negative
WS/21/467	2021	SN: East (BZ)	6.10161	Positive	n.d.*	0.4	n.d.*	3.05	n.d.*	0.4	n.d.*	TBEV
WS/21/468	2021	SN: East (BZ)	5.1676	Positive	n.d.*	0.67	n.d.*	0.57	n.d.*	3.37	n.d.*	(USUV)
WS/21/469	2021	SN: East (BZ)	85.7542	Negative	n.d.	n.d.	n.d.	n.d.	n.d.	n.d.	n.d.	n.d.
WS/21/470	2021	SN: East (BZ)	27.61	Positive	n.d.*	0.25	n.d.*	0.71	n.d.*	0.25	n.d.*	Negative
WS/21/471	2021	SN: East (BZ)	71.7703	Negative	n.d.	n.d.	n.d.	n.d.	n.d.	n.d.	n.d.	n.d.
WS/21/472	2021	SN: East (BZ)	6.94832	Positive	n.d.*	0.49	n.d.*	1.8	n.d.*	0.55	n.d.*	TBEV
WS/21/473	2021	SN: East (BZ)	53.5964	Negative	n.d.	n.d.	n.d.	n.d.	n.d.	n.d.	n.d.	n.d.
WS/21/474	2021	SN: East (BZ)	5.29853	Positive	n.d.*	0.99	n.d.*	1.11	n.d.*	3.6	n.d.*	(USUV)
WS/21/475	2021	SN: East (BZ)	90.3806	Negative	n.d.	n.d.	n.d.	n.d.	n.d.	n.d.	n.d.	n.d.
WS/21/476	2021	SN: East (BZ)	64.9878	Negative	n.d.	n.d.	n.d.	n.d.	n.d.	n.d.	n.d.	n.d.
WS/21/477	2021	SN: East (BZ)	25.1222	Positive	n.d.*	0.46	n.d.*	0.62	n.d.*	0.44	n.d.*	Negative
WS/21/478	2021	SN: East (BZ)	6.66899	Positive	n.d.*	0.38	n.d.*	1.8	n.d.*	0.36	n.d.*	TBEV
WS/21/479	2021	SN: East (BZ)	80.0541	Negative	n.d.	n.d.	n.d.	n.d.	n.d.	n.d.	n.d.	n.d.
WS/21/480	2021	SN: East (BZ)	86.0248	Negative	n.d.	n.d.	n.d.	n.d.	n.d.	n.d.	n.d.	n.d.
WS/21/481	2021	SN: East (BZ)	5.61278	Positive	n.d.*	0.43	n.d.*	0.5	n.d.*	4	n.d.*	(USUV)
WS/21/482	2021	SN: East (BZ)	72.5491	Negative	n.d.	n.d.	n.d.	n.d.	n.d.	n.d.	n.d.	n.d.
WS/21/483	2021	SN: East (BZ)	89.883	Negative	n.d.	n.d.	n.d.	n.d.	n.d.	n.d.	n.d.	n.d.
WS/21/484	2021	SN: East (BZ)	67.3708	Negative	n.d.	n.d.	n.d.	n.d.	n.d.	n.d.	n.d.	n.d.
WS/21/485	2021	SN: East (BZ)	4.80971	Positive	n.d.*	0.37	n.d.*	0.5	n.d.*	3.89	n.d.*	(USUV)
WS/21/486	2021	SN: East (BZ)	109.558	Negative	n.d.	n.d.	n.d.	n.d.	n.d.	n.d.	n.d.	n.d.
WS/21/487	2021	SN: East (BZ)	6.59916	Positive	n.d.*	1.42	n.d.*	0.56	n.d.*	1.73	n.d.*	WNV/(USUV)
WS/21/488	2021	SN: East (BZ)	5.2898	Positive	n.d.*	0.29	n.d.*	0.43	n.d.*	2.48	n.d.*	(USUV)
WS/21/489	2021	SN: East (BZ)	81.3897	Negative	n.d.	n.d.	n.d.	n.d.	n.d.	n.d.	n.d.	n.d.
WS/21/490	2021	SN: East (BZ)	5.15014	Positive	n.d.*	1.24	n.d.*	0.62	n.d.*	2.27	n.d.*	WNV/(USUV)
WS/21/491	2021	SN: East (BZ)	10.6058	Positive	n.d.*	0.26	n.d.*	1.13	n.d.*	0.29	n.d.*	Negative
WS/21/492	2021	SN: East (BZ)	17.6327	Positive	n.d.*	0.47	n.d.*	1.12	n.d.*	0.48	n.d.*	Negative
WS/21/493	2021	SN: East (BZ)	8.91236	Positive	n.d.*	0.39	n.d.*	0.95	n.d.*	0.39	n.d.*	Negative
WS/21/494	2021	SN: East (BZ)	87.919	Negative	n.d.	n.d.	n.d.	n.d.	n.d.	n.d.	n.d.	n.d.
WS/21/495	2021	SN: East (BZ)	87.0635	Negative	n.d.	n.d.	n.d.	n.d.	n.d.	n.d.	n.d.	n.d.
WS/21/496	2021	SN: East (BZ)	4.9581	Positive	n.d.*	0.62	n.d.*	0.59	n.d.*	4	n.d.*	(USUV)
WS/21/497	2021	SN: East (BZ)	5.01047	Positive	n.d.*	0.32	n.d.*	0.35	n.d.*	2.83	n.d.*	(USUV)
WS/21/498	2021	SN: East (BZ)	18.2088	Positive	n.d.*	0.1	n.d.*	0.26	n.d.*	0.11	n.d.*	Negative
WS/21/499	2021	SN: East (BZ)	77.6362	Negative	n.d.	n.d.	n.d.	n.d.	n.d.	n.d.	n.d.	n.d.
WS/21/500	2021	SN: East (BZ)	65.3229	Negative	n.d.	n.d.	n.d.	n.d.	n.d.	n.d.	n.d.	n.d.
WS/21/501	2021	SN: East (BZ)	17.1613	Positive	n.d.*	0.18	n.d.*	0.76	n.d.*	0.18	n.d.*	Negative
WS/21/502	2021	SN: East (BZ)	5.51676	Positive	n.d.*	0.22	n.d.*	0.89	n.d.*	1.38	n.d.*	(USUV)
WS/21/503	2021	SN: East (BZ)	4.73987	Positive	n.d.*	1.79	n.d.*	2.26	n.d.*	2.01	n.d.*	WNV/TBEV/(USUV)
WS/21/504	2021	SN: East (BZ)	85.1868	Negative	n.d.	n.d.	n.d.	n.d.	n.d.	n.d.	n.d.	n.d.
WS/21/505	2021	SN: East (BZ)	87.2294	Negative	n.d.	n.d.	n.d.	n.d.	n.d.	n.d.	n.d.	n.d.
WS/21/506	2021	SN: East (BZ)	5.24616	Positive	n.d.*	0.17	n.d.*	0.6	n.d.*	0.18	n.d.*	Negative
WS/21/507	2021	SN: East (BZ)	141.027	Negative	n.d.	n.d.	n.d.	n.d.	n.d.	n.d.	n.d.	n.d.
WS/21/508	2021	SN: East (BZ)	13.8443	Positive	n.d.*	0.17	n.d.*	0.6	n.d.*	0.91	n.d.*	(USUV)
WS/21/509	2021	SN: East (BZ)	5.4382	Positive	n.d.*	1.93	n.d.*	0.63	n.d.*	1.94	n.d.*	WNV/(USUV)
WS/21/510	2021	SN: East (BZ)	5.18506	Positive	n.d.*	n.d.*	n.d.*	n.d.*	n.d.*	n.d.*	n.d.*	n.d.*
WS/21/511	2021	SN: East (BZ)	87.9976	Negative	n.d.	n.d.	n.d.	n.d.	n.d.	n.d.	n.d.	n.d.
WS/21/512	2021	SN: East (BZ)	90.5028	Negative	n.d.	n.d.	n.d.	n.d.	n.d.	n.d.	n.d.	n.d.
WS/21/513	2021	SN: East (BZ)	5.12395	Positive	n.d.*	2.6	n.d.*	1.36	n.d.*	1.16	n.d.*	WNV/(USUV)
WS/21/514	2021	SN: East (BZ)	88.3904	Negative	n.d.	n.d.	n.d.	n.d.	n.d.	n.d.	n.d.	n.d.
WS/21/515	2021	SN: East (BZ)	11.5834	Positive	n.d.*	0.33	n.d.*	0.3	n.d.*	0.35	n.d.*	Negative
WS/21/516	2021	SN: East (BZ)	60.4574	Negative	n.d.	n.d.	n.d.	n.d.	n.d.	n.d.	n.d.	n.d.
WS/21/517	2021	SN: East (BZ)	107.603	Negative	n.d.	n.d.	n.d.	n.d.	n.d.	n.d.	n.d.	n.d.
WS/21/518	2021	SN: East (BZ)	100.707	Negative	n.d.	n.d.	n.d.	n.d.	n.d.	n.d.	n.d.	n.d.
WS/21/519	2021	SN: East (BZ)	95.5133	Negative	n.d.	n.d.	n.d.	n.d.	n.d.	n.d.	n.d.	n.d.
WS/21/520	2021	SN: East (BZ)	95.5482	Negative	n.d.	n.d.	n.d.	n.d.	n.d.	n.d.	n.d.	n.d.
WS/21/521	2021	SN: East (BZ)	91.1313	Negative	n.d.	n.d.	n.d.	n.d.	n.d.	n.d.	n.d.	n.d.
WS/21/522	2021	SN: East (BZ)	92.6589	Negative	n.d.	n.d.	n.d.	n.d.	n.d.	n.d.	n.d.	n.d.
WS/21/523	2021	SN: East (BZ)	5.18506	Positive	n.d.*	1.29	n.d.*	1.06	n.d.*	2.75	n.d.*	WNV/(USUV)
WS/21/524	2021	SN: East (BZ)	5.39455	Positive	n.d.*	0.8	n.d.*	0.64	n.d.*	1.76	n.d.*	(USUV)
WS/21/525	2021	SN: East (BZ)	5.63024	Positive	n.d.*	3.34	n.d.*	0.44	n.d.*	1.85	n.d.*	WNV/(USUV)
WS/21/526	2021	SN: East (BZ)	29.0765	Positive	n.d.*	0.33	n.d.*	0.95	n.d.*	0.33	n.d.*	Negative
WS/21/527	2021	SN: East (BZ)	5.35091	Positive	n.d.*	0.84	n.d.*	0.6	n.d.*	1.93	n.d.*	(USUV)
WS/21/528	2021	SN: East (BZ)	5.61278	Positive	n.d.*	3.46	n.d.*	0.57	n.d.*	1.67	n.d.*	WNV/(USUV)
WS/21/529	2021	SN: East (BZ)	111.034	Negative	n.d.	n.d.	n.d.	n.d.	n.d.	n.d.	n.d.	n.d.
WS/21/530	2021	SN: East (BZ)	5.4993	Positive	n.d.*	0.74	n.d.*	2.9	n.d.*	3.39	n.d.*	TBEV/(USUV)
WS/21/531	2021	SN: East (BZ)	91.5852	Negative	n.d.	n.d.	n.d.	n.d.	n.d.	n.d.	n.d.	n.d.
WS/21/532	2021	SN: East (BZ)	93.0691	Negative	n.d.	n.d.	n.d.	n.d.	n.d.	n.d.	n.d.	n.d.
WS/21/533	2021	SN: East (BZ)	102.191	Negative	n.d.	n.d.	n.d.	n.d.	n.d.	n.d.	n.d.	n.d.
WS/21/534	2021	SN: East (BZ)	103.957	Negative	n.d.	n.d.	n.d.	n.d.	n.d.	n.d.	n.d.	n.d.
WS/21/535	2021	SN: East (BZ)	8.28223	Positive	n.d.*	0.26	n.d.*	2.12	n.d.*	0.28	n.d.*	TBEV
WS/21/536	2021	SN: East (BZ)	90.4532	Negative	n.d.	n.d.	n.d.	n.d.	n.d.	n.d.	n.d.	n.d.
WS/21/537	2021	SN: East (BZ)	6.654	Positive	n.d.*	0.79	n.d.*	0.64	n.d.*	2.6	n.d.*	(USUV)
WS/21/538	2021	SN: East (BZ)	70.502	Negative	n.d.	n.d.	n.d.	n.d.	n.d.	n.d.	n.d.	n.d.
WS/21/539	2021	SN: East (BZ)	82.6703	Negative	n.d.	n.d.	n.d.	n.d.	n.d.	n.d.	n.d.	n.d.
WS/21/540	2021	SN: East (BZ)	6.93623	Positive	n.d.*	1.74	n.d.*	1.4	n.d.*	4	n.d.*	WNV/(USUV)
WS/21/541	2021	SN: East (BZ)	36.6459	Positive	n.d.*	0.3	n.d.*	0.34	n.d.*	0.32	n.d.*	Negative
WS/21/542	2021	SN: East (BZ)	82.6594	Negative	n.d.	n.d.	n.d.	n.d.	n.d.	n.d.	n.d.	n.d.
WS/21/543	2021	SN: East (BZ)	71.1533	Negative	n.d.	n.d.	n.d.	n.d.	n.d.	n.d.	n.d.	n.d.
WS/21/544	2021	SN: East (BZ)	83.7123	Negative	n.d.	n.d.	n.d.	n.d.	n.d.	n.d.	n.d.	n.d.
WS/21/545	2021	SN: East (BZ)	9.1289	Positive	n.d.*	0.42	n.d.*	0.41	n.d.*	0.75	n.d.*	(USUV)
WS/21/546	2021	SN: East (BZ)	85.9267	Negative	n.d.	n.d.	n.d.	n.d.	n.d.	n.d.	n.d.	n.d.
WS/21/547	2021	SN: East (BZ)	62.9471	Negative	n.d.	n.d.	n.d.	n.d.	n.d.	n.d.	n.d.	n.d.
WS/21/548	2021	SN: East (BZ)	77.2972	Negative	n.d.	n.d.	n.d.	n.d.	n.d.	n.d.	n.d.	n.d.
WS/21/549	2021	SN: East (BZ)	26.3663	Positive	n.d.*	0.7	n.d.*	1.45	n.d.*	0.71	n.d.*	TBEV/(USUV)
WS/21/550	2021	SN: East (BZ)	19.1805	Positive	n.d.*	0.64	n.d.*	1.87	n.d.*	0.64	n.d.*	TBEV/(USUV)
WS/21/551	2021	SN: East (BZ)	81.194	Negative	n.d.	n.d.	n.d.	n.d.	n.d.	n.d.	n.d.	n.d.
WS/21/552	2021	SN: East (BZ)	73.194	Negative	n.d.	n.d.	n.d.	n.d.	n.d.	n.d.	n.d.	n.d.
WS/21/553	2021	SN: East (BZ)	106.529	Negative	n.d.	n.d.	n.d.	n.d.	n.d.	n.d.	n.d.	n.d.
WS/21/554	2021	SN: East (BZ)	84.9172	Negative	n.d.	n.d.	n.d.	n.d.	n.d.	n.d.	n.d.	n.d.
WS/21/555	2021	SN: East (BZ)	71.1316	Negative	n.d.	n.d.	n.d.	n.d.	n.d.	n.d.	n.d.	n.d.
WS/21/556	2021	SN: East (BZ)	21.7639	Positive	n.d.*	0.92	n.d.*	1.03	n.d.*	0.88	n.d.*	(USUV)
WS/21/557	2021	SN: East (BZ)	64.9692	Negative	n.d.	n.d.	n.d.	n.d.	n.d.	n.d.	n.d.	n.d.
WS/21/558	2021	SN: East (BZ)	22.4043	Positive	n.d.*	1.2	n.d.*	1.63	n.d.*	1.27	n.d.*	WNV/TBEV/(USUV)
WS/21/559	2021	SN: East (BZ)	85.5794	Negative	n.d.	n.d.	n.d.	n.d.	n.d.	n.d.	n.d.	n.d.
WS/21/560	2021	SN: East (BZ)	74.6377	Negative	n.d.	n.d.	n.d.	n.d.	n.d.	n.d.	n.d.	n.d.
WS/21/561	2021	SN: East (BZ)	7.40298	Positive	n.d.*	1.25	n.d.*	1.93	n.d.*	1.22	n.d.*	WNV/TBEV/(USUV)
WS/21/562	2021	SN: East (BZ)	35.0285	Positive	n.d.*	0.7	n.d.*	0.87	n.d.*	0.75	n.d.*	(USUV)
WS/21/563	2021	SN: East (BZ)	87.5767	Negative	n.d.	n.d.	n.d.	n.d.	n.d.	n.d.	n.d.	n.d.
WS/21/564	2021	SN: East (BZ)	8.74898	Positive	n.d.*	0.59	n.d.*	1	n.d.*	0.58	n.d.*	Negative
WS/21/565	2021	SN: East (BZ)	7.71777	Positive	n.d.*	4	n.d.*	1.41	n.d.*	3.42	n.d.*	WNV/(USUV)
WS/21/566	2021	SN: East (BZ)	14.1655	Positive	n.d.*	n.d.*	n.d.*	n.d.*	n.d.*	n.d.*	n.d.*	n.d.*
WS/21/567	2021	SN: East (BZ)	7.38128	Positive	n.d.*	0.85	n.d.*	0.83	n.d.*	1.29	n.d.*	(USUV)
WS/21/568	2021	SN: East (BZ)	23.6201	Positive	n.d.*	2.33	n.d.*	3.2	n.d.*	2.21	n.d.*	WNV/TBEV/(USUV)
WS/21/569	2021	SN: East (BZ)	7.06649	Positive	n.d.*	1.74	n.d.*	1.01	n.d.*	1.23	n.d.*	WNV/(USUV)
WS/21/570	2021	SN: East (BZ)	11.0068	Positive	n.d.*	1.21	n.d.*	1.55	n.d.*	1.18	n.d.*	WNV/TBEV/(USUV)
WS/21/571	2021	SN: East (BZ)	31.9023	Positive	n.d.*	0.83	n.d.*	1.18	n.d.*	0.87	n.d.*	(USUV)
WS/21/572	2021	SN: East (BZ)	82.5183	Negative	n.d.	n.d.	n.d.	n.d.	n.d.	n.d.	n.d.	n.d.
WS/21/573	2021	SN: East (BZ)	88.2714	Negative	n.d.	n.d.	n.d.	n.d.	n.d.	n.d.	n.d.	n.d.
WS/21/574	2021	SN: East (BZ)	88.4233	Negative	n.d.	n.d.	n.d.	n.d.	n.d.	n.d.	n.d.	n.d.
WS/21/575	2021	SN: East (BZ)	7.19674	Positive	n.d.*	4	n.d.*	0.83	n.d.*	1.41	n.d.*	WNV/(USUV)
WS/21/576	2021	SN: East (BZ)	7.80461	Positive	n.d.*	3.36	n.d.*	0.93	n.d.*	3.98	n.d.*	WNV/(USUV)
WS/21/577	2021	SN: East (BZ)	7.43555	Positive	n.d.*	3.16	n.d.*	0.91	n.d.*	4	n.d.*	WNV/(USUV)
WS/21/578	2021	SN: East (BZ)	6.57802	Positive	n.d.*	1.59	n.d.*	1.36	n.d.*	2.56	n.d.*	WNV/(USUV)
WS/21/579	2021	SN: East (BZ)	6.92537	Positive	n.d.*	3.89	n.d.*	1.04	n.d.*	1.96	n.d.*	WNV/(USUV)
WS/21/580	2021	SN: East (BZ)	8.65129	Positive	n.d.*	0.69	n.d.*	0.85	n.d.*	0.69	n.d.*	(USUV)
WS/21/581	2021	SN: East (BZ)	7.96744	Positive	n.d.*	1.35	n.d.*	1.1	n.d.*	3.28	n.d.*	WNV/(USUV)
WS/21/582	2021	SN: East (BZ)	68.9606	Negative	n.d.	n.d.	n.d.	n.d.	n.d.	n.d.	n.d.	n.d.
WS/21/583	2021	SN: East (BZ)	7.19674	Positive	n.d.*	1.2	n.d.*	0.8	n.d.*	0.87	n.d.*	WNV/(USUV)
WS/21/584	2021	SN: East (BZ)	85.7639	Negative	n.d.	n.d.	n.d.	n.d.	n.d.	n.d.	n.d.	n.d.
WS/21/585	2021	SN: East (BZ)	99.5929	Negative	n.d.	n.d.	n.d.	n.d.	n.d.	n.d.	n.d.	n.d.
WS/21/586	2021	SN: East (BZ)	7.89145	Positive	n.d.*	1.81	n.d.*	1.07	n.d.*	3.98	n.d.*	WNV/(USUV)
WS/21/587	2021	SN: East (BZ)	69.46	Negative	n.d.	n.d.	n.d.	n.d.	n.d.	n.d.	n.d.	n.d.
WS/21/588	2021	SN: East (BZ)	6.95794	Positive	n.d.*	0.87	n.d.*	1.49	n.d.*	1.86	n.d.*	TBEV/(USUV)
WS/21/589	2021	SN: East (BZ)	7.29444	Positive	n.d.*	3.84	n.d.*	1.42	n.d.*	3.21	n.d.*	WNV/(USUV)
WS/21/590	2021	SN: East (BZ)	8.04342	Positive	n.d.*	1.58	n.d.*	1.35	n.d.*	2.73	n.d.*	WNV/(USUV)
WS/21/591	2021	SN: East (BZ)	71.0231	Negative	n.d.	n.d.	n.d.	n.d.	n.d.	n.d.	n.d.	n.d.
WS/21/592	2021	SN: East (BZ)	7.19674	Positive	n.d.*	3.48	n.d.*	0.6	n.d.*	1.21	n.d.*	WNV/(USUV)
WS/21/593	2021	SN: East (BZ)	256.934	Negative	n.d.	n.d.	n.d.	n.d.	n.d.	n.d.	n.d.	n.d.
WS/21/594	2021	SN: East (BZ)	112.738	Negative	n.d.	n.d.	n.d.	n.d.	n.d.	n.d.	n.d.	n.d.
WS/21/595	2021	SN: East (BZ)	76.9606	Negative	n.d.	n.d.	n.d.	n.d.	n.d.	n.d.	n.d.	n.d.
WS/21/596	2021	SN: East (BZ)	6.81682	Positive	n.d.*	1	n.d.*	0.88	n.d.*	2.32	n.d.*	(USUV)
WS/21/597	2021	SN: East (BZ)	84.3311	Negative	n.d.	n.d.	n.d.	n.d.	n.d.	n.d.	n.d.	n.d.
WS/21/598	2021	SN: East (BZ)	15.8372	Positive	n.d.*	0.28	n.d.*	0.44	n.d.*	0.31	n.d.*	Negative
WS/21/599	2021	SN: East (BZ)	63.8372	Negative	n.d.	n.d.	n.d.	n.d.	n.d.	n.d.	n.d.	n.d.
WS/21/600	2021	SN: East (BZ)	83.0936	Negative	n.d.	n.d.	n.d.	n.d.	n.d.	n.d.	n.d.	n.d.
WS/21/601	2021	SN: East (BZ)	8.29308	Positive	n.d.*	1.77	n.d.*	0.34	n.d.*	3.72	n.d.*	WNV/(USUV)
WS/21/602	2021	SN: East (BZ)	7.84803	Positive	n.d.*	1.87	n.d.*	0.38	n.d.*	3.61	n.d.*	WNV/(USUV)
WS/21/603	2021	SN: East (BZ)	10.3881	Positive	n.d.*	0.72	n.d.*	0.63	n.d.*	0.7	n.d.*	(USUV)
WS/21/604	2021	SN: East (BZ)	69.0149	Negative	n.d.	n.d.	n.d.	n.d.	n.d.	n.d.	n.d.	n.d.
WS/21/605	2021	SN: East (BZ)	67.9512	Negative	n.d.	n.d.	n.d.	n.d.	n.d.	n.d.	n.d.	n.d.
WS/21/606	2021	SN: East (BZ)	16.8467	Positive	n.d.*	0.3	n.d.*	0.38	n.d.*	0.32	n.d.*	Negative
WS/21/607	2021	SN: East (BZ)	68.5265	Negative	n.d.	n.d.	n.d.	n.d.	n.d.	n.d.	n.d.	n.d.
WS/21/608	2021	SN: East (BZ)	33.7042	Positive	n.d.*	0.29	n.d.*	0.3	n.d.*	0.28	n.d.*	Negative
WS/21/609	2021	SN: East (BZ)	114.507	Negative	n.d.	n.d.	n.d.	n.d.	n.d.	n.d.	n.d.	n.d.
WS/21/610	2021	SN: East (BZ)	9.29172	Positive	n.d.*	1.09	n.d.*	0.56	n.d.*	3.43	n.d.*	WNV/(USUV)
WS/21/611	2021	SN: East (BZ)	91.886	Negative	n.d.	n.d.	n.d.	n.d.	n.d.	n.d.	n.d.	n.d.
WS/21/612	2021	SN: East (BZ)	94.2524	Negative	n.d.	n.d.	n.d.	n.d.	n.d.	n.d.	n.d.	n.d.
WS/21/613	2021	SN: East (BZ)	7.70692	Positive	n.d.*	0.95	n.d.*	0.45	n.d.*	3.52	n.d.*	(USUV)
WS/21/614	2021	SN: East (BZ)	19.4953	Positive	n.d.*	0.33	n.d.*	1.13	n.d.*	0.34	n.d.*	Negative
WS/21/615	2021	SN: East (BZ)	57.3677	Negative	n.d.	n.d.	n.d.	n.d.	n.d.	n.d.	n.d.	n.d.
WS/21/616	2021	SN: East (BZ)	84.9607	Negative	n.d.	n.d.	n.d.	n.d.	n.d.	n.d.	n.d.	n.d.
WS/21/617	2021	SN: East (BZ)	107.018	Negative	n.d.	n.d.	n.d.	n.d.	n.d.	n.d.	n.d.	n.d.
WS/21/618	2021	SN: East (BZ)	39.2076	Positive	n.d.*	0.68	n.d.*	0.77	n.d.*	0.73	n.d.*	(USUV)
WS/21/619	2021	SN: East (BZ)	7.17503	Positive	n.d.*	0.38	n.d.*	0.21	n.d.*	1.32	n.d.*	(USUV)
WS/21/620	2021	SN: East (BZ)	26.0516	Positive	n.d.*	0.72	n.d.*	0.29	n.d.*	0.37	n.d.*	Negative
WS/21/621	2021	SN: East (BZ)	8.673	Positive	n.d.*	0.46	n.d.*	0.32	n.d.*	1.15	n.d.*	(USUV)
WS/21/622	2021	SN: East (BZ)	7.39213	Positive	n.d.*	1.03	n.d.*	0.38	n.d.*	3.54	n.d.*	(USUV)
WS/21/623	2021	SN: East (BZ)	6.78426	Positive	n.d.*	0.89	n.d.*	0.87	n.d.*	3.49	n.d.*	(USUV)
WS/21/624	2021	SN: East (BZ)	20.8304	Positive	n.d.*	0.44	n.d.*	1.39	n.d.*	0.45	n.d.*	Negative
WS/21/625	2021	SN: East (BZ)	89.3677	Negative	n.d.	n.d.	n.d.	n.d.	n.d.	n.d.	n.d.	n.d.
WS/21/626	2021	SN: East (BZ)	83.9565	Negative	n.d.	n.d.	n.d.	n.d.	n.d.	n.d.	n.d.	n.d.
WS/21/627	2021	SN: East (BZ)	8.40071	Positive	n.d.*	1.35	n.d.*	0.66	n.d.*	3.78	n.d.*	WNV/(USUV)
WS/21/628	2021	SN: East (BZ)	96.6018	Negative	n.d.	n.d.	n.d.	n.d.	n.d.	n.d.	n.d.	n.d.
WS/21/629	2021	SN: East (BZ)	10.0808	Positive	n.d.*	1.02	n.d.*	0.99	n.d.*	3.61	n.d.*	(USUV)
WS/21/630	2021	SN: East (BZ)	10.0556	Positive	n.d.*	0.34	n.d.*	0.29	n.d.*	0.94	n.d.*	(USUV)
WS/21/631	2021	SN: East (BZ)	9.00707	Positive	n.d.*	0.47	n.d.*	2.68	n.d.*	0.52	n.d.*	TBEV
WS/21/632	2021	SN: East (BZ)	73.8883	Negative	n.d.	n.d.	n.d.	n.d.	n.d.	n.d.	n.d.	n.d.
WS/21/633	2021	SN: East (BZ)	8.6281	Positive	n.d.*	0.36	n.d.*	3.43	n.d.*	0.42	n.d.*	TBEV
WS/21/634	2021	SN: East (BZ)	8.6281	Positive	n.d.*	0.83	n.d.*	0.56	n.d.*	2.79	n.d.*	(USUV)
WS/21/635	2021	SN: East (BZ)	72.8364	Negative	n.d.	n.d.	n.d.	n.d.	n.d.	n.d.	n.d.	n.d.
WS/21/636	2021	SN: East (BZ)	58.6786	Negative	n.d.	n.d.	n.d.	n.d.	n.d.	n.d.	n.d.	n.d.
WS/21/637	2021	SN: East (BZ)	101.036	Negative	n.d.	n.d.	n.d.	n.d.	n.d.	n.d.	n.d.	n.d.
WS/21/638	2021	SN: East (BZ)	56.948	Negative	n.d.	n.d.	n.d.	n.d.	n.d.	n.d.	n.d.	n.d.
WS/21/639	2021	SN: East (BZ)	8.76705	Positive	n.d.*	0.34	n.d.*	0.52	n.d.*	0.41	n.d.*	Negative
WS/21/640	2021	SN: East (BZ)	8.07226	Positive	n.d.*	3.67	n.d.*	0.27	n.d.*	2.03	n.d.*	WNV/(USUV)
WS/21/641	2021	SN: East (BZ)	81.3358	Negative	n.d.	n.d.	n.d.	n.d.	n.d.	n.d.	n.d.	n.d.
WS/21/642	2021	SN: East (BZ)	81.3795	Negative	n.d.	n.d.	n.d.	n.d.	n.d.	n.d.	n.d.	n.d.
WS/21/643	2021	SN: East (BZ)	65.2981	Negative	n.d.	n.d.	n.d.	n.d.	n.d.	n.d.	n.d.	n.d.
WS/21/644	2021	SN: East (BZ)	87.4179	Negative	n.d.	n.d.	n.d.	n.d.	n.d.	n.d.	n.d.	n.d.
WS/21/645	2021	SN: East (BZ)	76.5665	Negative	n.d.	n.d.	n.d.	n.d.	n.d.	n.d.	n.d.	n.d.
WS/21/646	2021	SN: East (BZ)	10.4346	Positive	n.d.*	0.74	n.d.*	0.72	n.d.*	0.86	n.d.*	(USUV)
WS/21/647	2021	SN: East (BZ)	15.0202	Positive	n.d.*	0.59	n.d.*	2.29	n.d.*	0.64	n.d.*	TBEV/(USUV)
WS/21/648	2021	SN: East (BZ)	8.12279	Positive	n.d.*	0.34	n.d.*	0.26	n.d.*	1.98	n.d.*	(USUV)
WS/21/649	2021	SN: East (BZ)	81.809	Negative	n.d.	n.d.	n.d.	n.d.	n.d.	n.d.	n.d.	n.d.
WS/21/650	2021	SN: East (BZ)	63.5043	Negative	n.d.	n.d.	n.d.	n.d.	n.d.	n.d.	n.d.	n.d.
WS/21/651	2021	SN: East (BZ)	89.0601	Negative	n.d.	n.d.	n.d.	n.d.	n.d.	n.d.	n.d.	n.d.
WS/21/652	2021	SN: East (BZ)	103.878	Negative	n.d.	n.d.	n.d.	n.d.	n.d.	n.d.	n.d.	n.d.
WS/21/653	2021	SN: East (BZ)	89.0854	Negative	n.d.	n.d.	n.d.	n.d.	n.d.	n.d.	n.d.	n.d.
WS/21/654	2021	SN: East (BZ)	25.48	Positive	n.d.*	0.26	n.d.*	1.17	n.d.*	0.28	n.d.*	Negative
WS/21/655	2021	SN: East (BZ)	18.2415	Positive	n.d.*	0.43	n.d.*	2.04	n.d.*	0.45	n.d.*	TBEV
WS/21/656	2021	SN: East (BZ)	9.96716	Positive	n.d.*	0.56	n.d.*	0.81	n.d.*	0.58	n.d.*	Negative
WS/21/657	2021	SN: East (BZ)	14.7297	Positive	n.d.*	0.49	n.d.*	1.02	n.d.*	0.53	n.d.*	Negative
WS/21/658	2021	SN: East (BZ)	82.0617	Negative	n.d.	n.d.	n.d.	n.d.	n.d.	n.d.	n.d.	n.d.
WS/21/659	2021	SN: East (BZ)	7.76908	Positive	n.d.*	0.83	n.d.*	0.65	n.d.*	1.85	n.d.*	(USUV)
WS/21/660	2021	SN: East (BZ)	8.93128	Positive	n.d.*	1.18	n.d.*	0.57	n.d.*	3.82	n.d.*	WNV/(USUV)
WS/21/661	2021	SN: East (BZ)	8.29965	Positive	n.d.*	0.92	n.d.*	0.6	n.d.*	2.95	n.d.*	(USUV)
WS/21/662	2021	SN: East (BZ)	9.86609	Positive	n.d.*	0.38	n.d.*	3.99	n.d.*	0.37	n.d.*	TBEV
WS/21/663	2021	SN: East (BZ)	79.6235	Negative	n.d.	n.d.	n.d.	n.d.	n.d.	n.d.	n.d.	n.d.
WS/21/664	2021	SN: East (BZ)	87.1526	Negative	n.d.	n.d.	n.d.	n.d.	n.d.	n.d.	n.d.	n.d.
WS/21/665	2021	SN: East (BZ)	8.77969	Positive	n.d.*	0.38	n.d.*	2.7	n.d.*	0.39	n.d.*	TBEV
WS/21/666	2021	SN: East (BZ)	10.043	Positive	n.d.*	0.43	n.d.*	1.49	n.d.*	0.45	n.d.*	TBEV
WS/21/667	2021	SN: East (BZ)	10.8009	Positive	n.d.*	0.5	n.d.*	0.33	n.d.*	0.87	n.d.*	(USUV)
WS/21/668	2021	SN: East (BZ)	32.3901	Positive	n.d.*	0.4	n.d.*	0.39	n.d.*	0.42	n.d.*	Negative
WS/21/669	2021	SN: East (BZ)	13.9338	Positive	n.d.*	1.24	n.d.*	0.37	n.d.*	3.83	n.d.*	WNV/(USUV)
WS/21/670	2021	SN: East (BZ)	12.5821	Positive	n.d.*	0.41	n.d.*	0.59	n.d.*	0.48	n.d.*	Negative
WS/21/671	2021	SN: East (BZ)	91.7888	Negative	n.d.	n.d.	n.d.	n.d.	n.d.	n.d.	n.d.	n.d.
WS/21/672	2021	SN: East (BZ)	62.14	Negative	n.d.	n.d.	n.d.	n.d.	n.d.	n.d.	n.d.	n.d.
WS/21/673	2021	SN: East (BZ)	8.29965	Positive	n.d.*	1.72	n.d.*	0.43	n.d.*	3.99	n.d.*	WNV/(USUV)
WS/21/674	2021	SN: East (BZ)	75.0126	Negative	n.d.	n.d.	n.d.	n.d.	n.d.	n.d.	n.d.	n.d.
WS/21/675	2021	SN: East (BZ)	102.792	Negative	n.d.	n.d.	n.d.	n.d.	n.d.	n.d.	n.d.	n.d.
WS/21/676	2021	SN: East (BZ)	12.38	Positive	n.d.*	0.4	n.d.*	0.64	n.d.*	0.43	n.d.*	Negative
WS/21/677	2021	SN: East (BZ)	38.4664	Positive	n.d.*	0.59	n.d.*	0.48	n.d.*	0.65	n.d.*	(USUV)
WS/21/678	2021	SN: East (BZ)	85.4472	Negative	n.d.	n.d.	n.d.	n.d.	n.d.	n.d.	n.d.	n.d.
WS/21/679	2021	SN: East (BZ)	90.1339	Negative	n.d.	n.d.	n.d.	n.d.	n.d.	n.d.	n.d.	n.d.
WS/21/680	2021	SN: East (BZ)	11.2936	Positive	n.d.*	0.34	n.d.*	0.58	n.d.*	0.36	n.d.*	Negative
WS/21/681	2021	SN: East (BZ)	66.2946	Negative	n.d.	n.d.	n.d.	n.d.	n.d.	n.d.	n.d.	n.d.
WS/21/682	2021	SN: East (BZ)	8.24912	Positive	n.d.*	1.21	n.d.*	0.33	n.d.*	0.74	n.d.*	WNV/(USUV)
WS/21/683	2021	SN: East (BZ)	64.35	Negative	n.d.	n.d.	n.d.	n.d.	n.d.	n.d.	n.d.	n.d.
WS/21/684	2021	SN: East (BZ)	11.8115	Positive	n.d.*	0.46	n.d.*	0.5	n.d.*	0.41	n.d.*	Negative
WS/21/685	2021	SN: East (BZ)	9.41132	Positive	n.d.*	0.74	n.d.*	0.9	n.d.*	0.67	n.d.*	(USUV)
WS/21/686	2021	SN: East (BZ)	90.3739	Negative	n.d.	n.d.	n.d.	n.d.	n.d.	n.d.	n.d.	n.d.
WS/21/687	2021	SN: East (BZ)	51.6422	Negative	n.d.	n.d.	n.d.	n.d.	n.d.	n.d.	n.d.	n.d.
WS/21/688	2021	SN: East (BZ)	73.1935	Negative	n.d.	n.d.	n.d.	n.d.	n.d.	n.d.	n.d.	n.d.
WS/21/689	2021	SN: East (BZ)	60.8396	Negative	n.d.	n.d.	n.d.	n.d.	n.d.	n.d.	n.d.	n.d.
WS/21/690	2021	SN: East (BZ)	55.1289	Negative	n.d.	n.d.	n.d.	n.d.	n.d.	n.d.	n.d.	n.d.
WS/21/691	2021	SN: East (BZ)	87.8474	Negative	n.d.	n.d.	n.d.	n.d.	n.d.	n.d.	n.d.	n.d.
WS/21/692	2021	SN: East (BZ)	118.254	Negative	n.d.	n.d.	n.d.	n.d.	n.d.	n.d.	n.d.	n.d.
WS/21/693	2021	SN: East (BZ)	65.4497	Negative	n.d.	n.d.	n.d.	n.d.	n.d.	n.d.	n.d.	n.d.
WS/21/694	2021	SN: East (BZ)	30.7479	Positive	n.d.*	0.45	n.d.*	0.33	n.d.*	0.42	n.d.*	Negative
WS/21/695	2021	SN: East (BZ)	9.51238	Positive	n.d.*	0.58	n.d.*	1.68	n.d.*	2.2	n.d.*	TBEV/(USUV)
WS/21/696	2021	SN: East (BZ)	57.8701	Negative	n.d.	n.d.	n.d.	n.d.	n.d.	n.d.	n.d.	n.d.
WS/21/697	2021	SN: East (BZ)	79.813	Negative	n.d.	n.d.	n.d.	n.d.	n.d.	n.d.	n.d.	n.d.
WS/21/698	2021	SN: East (BZ)	13.2643	Positive	n.d.*	0.73	n.d.*	0.49	n.d.*	1.54	n.d.*	(USUV)
WS/21/699	2021	SN: East (BZ)	77.2865	Negative	n.d.	n.d.	n.d.	n.d.	n.d.	n.d.	n.d.	n.d.
WS/21/700	2021	SN: East (BZ)	9.6766	Positive	n.d.*	0.71	n.d.*	0.42	n.d.*	3.62	n.d.*	(USUV)
WS/21/701	2021	SN: East (BZ)	93.191	Negative	n.d.	n.d.	n.d.	n.d.	n.d.	n.d.	n.d.	n.d.
WS/21/702	2021	SN: East (BZ)	12.5316	Positive	n.d.*	0.68	n.d.*	1.56	n.d.*	0.62	n.d.*	TBEV/(USUV)
WS/21/703	2021	SN: East (BZ)	78.7628	Negative	n.d.	n.d.	n.d.	n.d.	n.d.	n.d.	n.d.	n.d.
WS/21/704	2021	SN: East (BZ)	35.2956	Positive	n.d.*	0.26	n.d.*	0.26	n.d.*	0.27	n.d.*	Negative
WS/21/705	2021	SN: East (BZ)	9.18393	Positive	n.d.*	0.36	n.d.*	2.27	n.d.*	2.01	n.d.*	TBEV/(USUV)
WS/21/706	2021	SN: East (BZ)	90.7908	Negative	n.d.	n.d.	n.d.	n.d.	n.d.	n.d.	n.d.	n.d.
WS/21/707	2021	SN: East (BZ)	72.7514	Negative	n.d.	n.d.	n.d.	n.d.	n.d.	n.d.	n.d.	n.d.
WS/21/708	2021	SN: East (BZ)	120.97	Negative	n.d.	n.d.	n.d.	n.d.	n.d.	n.d.	n.d.	n.d.
WS/21/709	2021	SN: East (BZ)	100.051	Negative	n.d.	n.d.	n.d.	n.d.	n.d.	n.d.	n.d.	n.d.
WS/21/710	2021	SN: East (BZ)	98.2188	Negative	n.d.	n.d.	n.d.	n.d.	n.d.	n.d.	n.d.	n.d.
WS/21/711	2021	SN: East (BZ)	48.9613	Doubtful	n.d.	0.51	n.d.	0.47	n.d.	0.58	n.d.	n.d.
WS/21/712	2021	SN: East (BZ)	96.3492	Negative	n.d.	n.d.	n.d.	n.d.	n.d.	n.d.	n.d.	n.d.
WS/21/713	2021	SN: East (BZ)	92.433	Negative	n.d.	n.d.	n.d.	n.d.	n.d.	n.d.	n.d.	n.d.
WS/21/714	2021	SN: East (BZ)	66.9909	Negative	n.d.	n.d.	n.d.	n.d.	n.d.	n.d.	n.d.	n.d.
WS/21/715	2021	SN: East (BZ)	90.7655	Negative	n.d.	n.d.	n.d.	n.d.	n.d.	n.d.	n.d.	n.d.
WS/21/716	2021	SN: East (BZ)	95.0082	Negative	n.d.	n.d.	n.d.	n.d.	n.d.	n.d.	n.d.	n.d.
WS/21/717	2021	SN: East (BZ)	91.564	Negative	n.d.	n.d.	n.d.	n.d.	n.d.	n.d.	n.d.	n.d.
WS/21/718	2021	SN: East (BZ)	7.34605	Positive	n.d.*	0.68	n.d.*	0.88	n.d.*	2.72	n.d.*	(USUV)
WS/21/719	2021	SN: East (BZ)	102.213	Negative	n.d.	n.d.	n.d.	n.d.	n.d.	n.d.	n.d.	n.d.
WS/21/720	2021	SN: East (BZ)	71.9891	Negative	n.d.	n.d.	n.d.	n.d.	n.d.	n.d.	n.d.	n.d.
WS/21/721	2021	SN: East (BZ)	84.5559	Negative	n.d.	n.d.	n.d.	n.d.	n.d.	n.d.	n.d.	n.d.
WS/21/722	2021	SN: East (BZ)	12.0327	Positive	n.d.*	0.51	n.d.*	0.46	n.d.*	0.6	n.d.*	(USUV)
WS/21/723	2021	SN: East (BZ)	88.4469	Negative	n.d.	n.d.	n.d.	n.d.	n.d.	n.d.	n.d.	n.d.
WS/21/724	2021	SN: East (BZ)	8.15259	Positive	n.d.*	0.6	n.d.*	0.49	n.d.*	1.32	n.d.*	(USUV)
WS/21/725	2021	SN: East (BZ)	67.8692	Negative	n.d.	n.d.	n.d.	n.d.	n.d.	n.d.	n.d.	n.d.
WS/21/726	2021	SN: East (BZ)	77.1553	Negative	n.d.	n.d.	n.d.	n.d.	n.d.	n.d.	n.d.	n.d.
WS/21/727	2021	SN: East (BZ)	104.044	Negative	n.d.	n.d.	n.d.	n.d.	n.d.	n.d.	n.d.	n.d.
WS/21/728	2021	SN: East (BZ)	11.6948	Positive	n.d.*	0.41	n.d.*	0.53	n.d.*	0.39	n.d.*	Negative
WS/21/729	2021	SN: East (BZ)	80.3052	Negative	n.d.	n.d.	n.d.	n.d.	n.d.	n.d.	n.d.	n.d.
WS/21/730	2021	ST: SK	6.35461	Positive	n.d.*	0.51	n.d.*	0.96	n.d.*	0.55	n.d.*	Negative
WS/21/731	2021	ST: SK	94.4908	Negative	n.d.	n.d.	n.d.	n.d.	n.d.	n.d.	n.d.	n.d.
WS/21/732	2021	ST: SK	96.0738	Negative	n.d.	n.d.	n.d.	n.d.	n.d.	n.d.	n.d.	n.d.
WS/21/733	2021	ST: SK	19.1546	Positive	n.d.*	0.38	n.d.*	0.79	n.d.*	0.4	n.d.*	Negative
WS/21/734	2021	ST: SK	11.234	Positive	n.d.*	0.22	n.d.*	0.53	n.d.*	0.23	n.d.*	Negative
WS/21/735	2021	ST: SK	15.5404	Positive	n.d.*	0.34	n.d.*	1.08	n.d.*	0.36	n.d.*	Negative
WS/21/736	2021	ST: SK	13.9631	Positive	n.d.*	0.42	n.d.*	0.91	n.d.*	0.46	n.d.*	Negative
WS/21/737	2021	ST: SK	83.1773	Negative	n.d.	n.d.	n.d.	n.d.	n.d.	n.d.	n.d.	n.d.
WS/21/738	2021	ST: SK	80.0908	Negative	n.d.	n.d.	n.d.	n.d.	n.d.	n.d.	n.d.	n.d.
WS/21/739	2021	ST: SK	3.50071	Positive	n.d.*	1.51	n.d.*	0.56	n.d.*	0.8	n.d.*	WNV/(USUV)
WS/21/740	2021	ST: SK	5.80993	Positive	n.d.*	0.33	n.d.*	2.65	n.d.*	0.35	n.d.*	TBEV
WS/21/741	2021	ST: SK	3.10922	Positive	n.d.*	3.31	n.d.*	0.61	n.d.*	3.6	n.d.*	WNV/(USUV)
WS/21/742	2021	ST: SK	3.94894	Positive	n.d.*	0.62	n.d.*	3.94	n.d.*	0.84	n.d.*	TBEV/(USUV)
WS/21/743	2021	ST: SK	6.33759	Positive	n.d.*	0.41	n.d.*	1.86	n.d.*	0.43	n.d.*	TBEV
WS/21/744	2021	ST: SK	3.12057	Positive	n.d.*	0.31	n.d.*	2.39	n.d.*	0.79	n.d.*	TBEV/(USUV)
WS/21/745	2021	ST: SK	83.8922	Negative	n.d.	n.d.	n.d.	n.d.	n.d.	n.d.	n.d.	n.d.
WS/21/746	2021	ST: SK	59.4837	Negative	n.d.	n.d.	n.d.	n.d.	n.d.	n.d.	n.d.	n.d.
WS/21/747	2021	ST: SK	3.35319	Positive	n.d.*	0.34	n.d.*	2.89	n.d.*	0.34	n.d.*	TBEV
WS/21/748	2021	ST: SK	85.2426	Negative	n.d.	n.d.	n.d.	n.d.	n.d.	n.d.	n.d.	n.d.
WS/21/749	2021	ST: SK	100.76	Negative	n.d.	n.d.	n.d.	n.d.	n.d.	n.d.	n.d.	n.d.
WS/21/750	2021	ST: SK	3.57447	Positive	n.d.*	1.66	n.d.*	0.18	n.d.*	0.54	n.d.*	WNV
WS/21/751	2021	ST: SK	3.82979	Positive	n.d.*	0.35	n.d.*	1.83	n.d.*	0.37	n.d.*	TBEV
WS/21/752	2021	ST: SK	71.8355	Negative	n.d.	n.d.	n.d.	n.d.	n.d.	n.d.	n.d.	n.d.
WS/21/753	2021	ST: SK	74.7007	Negative	n.d.	n.d.	n.d.	n.d.	n.d.	n.d.	n.d.	n.d.
WS/21/754	2021	ST: SK	84	Negative	n.d.	n.d.	n.d.	n.d.	n.d.	n.d.	n.d.	n.d.
WS/21/755	2021	ST: SK	15.9149	Positive	n.d.*	0.15	n.d.*	1.35	n.d.*	0.14	n.d.*	Negative
WS/21/756	2021	ST: SK	4.15319	Positive	n.d.*	2.34	n.d.*	0.45	n.d.*	0.76	n.d.*	WNV/(USUV)
WS/21/757	2021	ST: SK	4.60709	Positive	n.d.*	1.05	n.d.*	0.57	n.d.*	0.45	n.d.*	WNV
WS/21/758	2021	ST: SK	71.3078	Negative	n.d.	n.d.	n.d.	n.d.	n.d.	n.d.	n.d.	n.d.
WS/21/759	2021	ST: SK	53.7475	Negative	n.d.	n.d.	n.d.	n.d.	n.d.	n.d.	n.d.	n.d.
WS/21/760	2021	ST: SK	3.7617	Positive	n.d.*	1.15	n.d.*	0.41	n.d.*	0.65	n.d.*	WNV/(USUV)
WS/21/761	2021	ST: SK	14.3433	Positive	n.d.*	0.3	n.d.*	0.7	n.d.*	0.3	n.d.*	Negative
WS/21/762	2021	ST: SK	3.22837	Positive	n.d.*	0.73	n.d.*	0.48	n.d.*	1.17	n.d.*	(USUV)
WS/21/763	2021	ST: SK	79.8184	Negative	n.d.	n.d.	n.d.	n.d.	n.d.	n.d.	n.d.	n.d.
WS/21/764	2021	ST: SK	3.07518	Positive	n.d.*	2.26	n.d.*	0.44	n.d.*	0.98	n.d.*	WNV/(USUV)
WS/21/765	2021	ST: SK	74.0142	Negative	n.d.	n.d.	n.d.	n.d.	n.d.	n.d.	n.d.	n.d.
WS/21/766	2021	ST: SK	30.8596	Positive	n.d.*	0.21	n.d.*	0.53	n.d.*	0.21	n.d.*	Negative
WS/21/767	2021	ST: SK	3.25106	Positive	n.d.*	0.4	n.d.*	3.55	n.d.*	1.23	n.d.*	TBEV/(USUV)
WS/21/768	2021	ST: SK	81.4411	Negative	n.d.	n.d.	n.d.	n.d.	n.d.	n.d.	n.d.	n.d.
WS/21/769	2021	ST: SK	22.6553	Positive	n.d.*	0.3	n.d.*	0.24	n.d.*	0.24	n.d.*	Negative
WS/21/770	2021	ST: SK	3.09787	Positive	n.d.*	3.18	n.d.*	0.57	n.d.*	1.21	n.d.*	WNV/(USUV)
WS/21/771	2021	ST: SK	80.1021	Negative	n.d.	n.d.	n.d.	n.d.	n.d.	n.d.	n.d.	n.d.
WS/21/772	2021	ST: SK	3.02979	Positive	n.d.*	1.57	n.d.*	0.35	n.d.*	0.73	n.d.*	WNV/(USUV)
WS/21/773	2021	ST: SK	14.3546	Positive	n.d.*	0.42	n.d.*	0.39	n.d.*	0.38	n.d.*	Negative
WS/21/774	2021	ST: SK	92.7489	Negative	n.d.	n.d.	n.d.	n.d.	n.d.	n.d.	n.d.	n.d.
WS/21/775	2021	ST: SK	12.6922	Positive	n.d.*	0.77	n.d.*	2.78	n.d.*	0.77	n.d.*	TBEV/(USUV)
WS/21/776	2021	ST: SK	3.97163	Positive	n.d.*	0.13	n.d.*	1.28	n.d.*	0.13	n.d.*	Negative
WS/21/777	2021	ST: SK	4.55603	Positive	n.d.*	0.41	n.d.*	0.41	n.d.*	1.15	n.d.*	(USUV)
WS/21/778	2021	ST: SK	60.9872	Negative	n.d.	n.d.	n.d.	n.d.	n.d.	n.d.	n.d.	n.d.
WS/21/779	2021	ST: SK	3.36454	Positive	n.d.*	1.4	n.d.*	0.57	n.d.*	3.08	n.d.*	WNV/(USUV)
WS/21/780	2021	ST: SK	4.11348	Positive	n.d.*	0.34	n.d.*	3.51	n.d.*	0.39	n.d.*	TBEV
WS/21/781	2021	ST: SK	4.28369	Positive	n.d.*	0.75	n.d.*	0.39	n.d.*	0.39	n.d.*	Negative
WS/21/782	2021	ST: SK	4.26667	Positive	n.d.*	1.05	n.d.*	0.54	n.d.*	0.61	n.d.*	WNV/(USUV)
WS/21/783	2021	ST: SK	8.40284	Positive	n.d.*	0.61	n.d.*	3.32	n.d.*	0.66	n.d.*	TBEV/(USUV)
WS/21/784	2021	ST: SK	79.0128	Negative	n.d.	n.d.	n.d.	n.d.	n.d.	n.d.	n.d.	n.d.
WS/21/785	2021	ST: SK	25.861	Positive	n.d.*	0.17	n.d.*	0.37	n.d.*	0.17	n.d.*	Negative
WS/21/786	2021	ST: SK	2.95035	Positive	n.d.*	0.69	n.d.*	0.76	n.d.*	4	n.d.*	(USUV)
WS/21/787	2021	ST: SK	54.2128	Negative	n.d.	n.d.	n.d.	n.d.	n.d.	n.d.	n.d.	n.d.
WS/21/788	2021	ST: SK	3.10355	Positive	n.d.*	0.13	n.d.*	0.41	n.d.*	0.12	n.d.*	Negative
WS/21/789	2021	ST: SK	8.65816	Positive	n.d.*	0.23	n.d.*	0.81	n.d.*	0.22	n.d.*	Negative
WS/21/790	2021	ST: SK	77.5546	Negative	n.d.	n.d.	n.d.	n.d.	n.d.	n.d.	n.d.	n.d.
WS/21/791	2021	ST: SK	10.2468	Positive	n.d.*	1.36	n.d.*	0.79	n.d.*	4	n.d.*	WNV/(USUV)
WS/21/792	2021	ST: SK	9.28794	Positive	n.d.*	0.65	n.d.*	0.38	n.d.*	4	n.d.*	(USUV)
WS/21/793	2021	ST: SK	3.84681	Positive	n.d.*	0.39	n.d.*	0.37	n.d.*	2.71	n.d.*	(USUV)
WS/21/794	2021	ST: SK	2.89362	Positive	n.d.*	0.9	n.d.*	0.35	n.d.*	1.51	n.d.*	(USUV)
WS/21/795	2021	ST: SK	11.5688	Positive	n.d.*	0.52	n.d.*	0.36	n.d.*	0.39	n.d.*	Negative
WS/21/796	2021	ST: SK	54.2071	Negative	n.d.	n.d.	n.d.	n.d.	n.d.	n.d.	n.d.	n.d.
WS/21/797	2021	ST: SK	3.71631	Positive	n.d.*	2.41	n.d.*	0.74	n.d.*	4	n.d.*	WNV/(USUV)
WS/21/798	2021	ST: SK	3.42128	Positive	n.d.*	2.28	n.d.*	0.72	n.d.*	4	n.d.*	WNV/(USUV)
WS/21/799	2021	ST: SK	3.46667	Positive	n.d.*	2.07	n.d.*	0.68	n.d.*	3.99	n.d.*	WNV/(USUV)
WS/21/800	2021	ST: SK	3.20567	Positive	n.d.*	2.04	n.d.*	0.66	n.d.*	4	n.d.*	WNV/(USUV)
WS/21/801	2021	ST: SK	3.28511	Positive	n.d.*	1.97	n.d.*	0.64	n.d.*	4	n.d.*	WNV/(USUV)
WS/21/802	2021	ST: SK	3.16028	Positive	n.d.*	2.8	n.d.*	0.9	n.d.*	3.91	n.d.*	WNV/(USUV)
WS/21/803	2021	ST: SK	4.83972	Positive	n.d.*	4	n.d.*	0.55	n.d.*	0.99	n.d.*	WNV/(USUV)
WS/21/804	2021	ST: SK	8.56738	Positive	n.d.*	0.46	n.d.*	0.84	n.d.*	0.5	n.d.*	Negative
WS/21/805	2021	ST: SK	5.52057	Positive	n.d.*	0.48	n.d.*	1.81	n.d.*	0.44	n.d.*	TBEV
WS/21/806	2021	ST: SK	16.0965	Positive	n.d.*	0.71	n.d.*	1.25	n.d.*	0.64	n.d.*	(USUV)
WS/21/807	2021	ST: SK	7.4383	Positive	n.d.*	3.72	n.d.*	1.11	n.d.*	1.61	n.d.*	WNV/(USUV)
WS/21/808	2021	ST: SK	7.42695	Positive	n.d.*	1.21	n.d.*	3.07	n.d.*	0.87	n.d.*	WNV/TBEV/(USUV)
WS/21/809	2021	ST: SK	4.03404	Positive	n.d.*	1.75	n.d.*	0.85	n.d.*	0.58	n.d.*	WNV
WS/21/810	2021	ST: SK	64.295	Negative	n.d.	n.d.	n.d.	n.d.	n.d.	n.d.	n.d.	n.d.
WS/21/811	2021	ST: SK	71.983	Negative	n.d.	n.d.	n.d.	n.d.	n.d.	n.d.	n.d.	n.d.
WS/21/812	2021	ST: SK	77.4241	Negative	n.d.	n.d.	n.d.	n.d.	n.d.	n.d.	n.d.	n.d.
WS/21/813	2021	ST: SK	86.0142	Negative	n.d.	n.d.	n.d.	n.d.	n.d.	n.d.	n.d.	n.d.
WS/21/814	2021	ST: SK	5.41844	Positive	n.d.*	3.38	n.d.*	2.3	n.d.*	1.46	n.d.*	WNV/TBEV/(USUV)
WS/21/815	2021	ST: SK	5.65106	Positive	n.d.*	1.18	n.d.*	0.51	n.d.*	0.57	n.d.*	WNV
WS/21/816	2021	ST: SK	62.9163	Negative	n.d.	n.d.	n.d.	n.d.	n.d.	n.d.	n.d.	n.d.
WS/21/817	2021	ST: SK	3.7617	Positive	n.d.*	1.03	n.d.*	0.17	n.d.*	0.27	n.d.*	Negative
WS/21/818	2021	ST: SK	3.72766	Positive	n.d.*	3.26	n.d.*	1.11	n.d.*	1.6	n.d.*	WNV/(USUV)
WS/21/819	2021	ST: SK	71.3532	Negative	n.d.	n.d.	n.d.	n.d.	n.d.	n.d.	n.d.	n.d.
WS/21/820	2021	ST: SK	3.48936	Positive	n.d.*	3.22	n.d.*	0.77	n.d.*	1.76	n.d.*	WNV/(USUV)
WS/21/821	2021	ST: SK	39.8685	Positive	n.d.*	n.d.*	n.d.*	n.d.*	n.d.*	n.d.*	n.d.*	n.d.*
WS/21/822	2021	ST: SK	15.3088	Positive	n.d.*	0.72	n.d.*	2.37	n.d.*	0.69	n.d.*	TBEV/(USUV)
WS/21/823	2021	ST: SK	94.2818	Negative	n.d.	n.d.	n.d.	n.d.	n.d.	n.d.	n.d.	n.d.
WS/21/824	2021	ST: SK	9.67559	Positive	n.d.*	0.74	n.d.*	0.61	n.d.*	0.6	n.d.*	(USUV)
WS/21/825	2021	ST: SK	4.801	Positive	n.d.*	1.81	n.d.*	1.9	n.d.*	0.69	n.d.*	WNV/TBEV/(USUV)
WS/21/826	2021	ST: SK	4.18389	Positive	n.d.*	2.1	n.d.*	2.57	n.d.*	0.57	n.d.*	WNV/TBEV
WS/21/827	2021	ST: SK	37.1624	Positive	n.d.*	0.25	n.d.*	0.15	n.d.*	0.15	n.d.*	Negative
WS/21/828	2021	ST: SK	12.3705	Positive	n.d.*	0.51	n.d.*	0.72	n.d.*	0.57	n.d.*	Negative
WS/21/829	2021	ST: SK	5.10672	Positive	n.d.*	0.99	n.d.*	0.44	n.d.*	0.6	n.d.*	(USUV)
WS/21/830	2021	ST: SK	3.29502	Positive	n.d.*	1.24	n.d.*	3.4	n.d.*	0.87	n.d.*	WNV/TBEV/(USUV)
WS/21/831	2021	ST: SK	3.63472	Positive	n.d.*	0.49	n.d.*	1.12	n.d.*	1.36	n.d.*	(USUV)
WS/21/832	2021	ST: SK	81.6226	Negative	n.d.	n.d.	n.d.	n.d.	n.d.	n.d.	n.d.	n.d.
WS/21/833	2021	ST: SK	106.511	Negative	n.d.	n.d.	n.d.	n.d.	n.d.	n.d.	n.d.	n.d.
WS/21/834	2021	ST: SK	6.11448	Positive	n.d.*	1.77	n.d.*	0.81	n.d.*	0.88	n.d.*	WNV/(USUV)
WS/21/835	2021	ST: SK	4.86894	Positive	n.d.*	1.16	n.d.*	2.69	n.d.*	1.1	n.d.*	WNV/TBEV/(USUV)
WS/21/836	2021	ST: SK	18.4906	Positive	n.d.*	0.88	n.d.*	0.75	n.d.*	1	n.d.*	(USUV)
WS/21/837	2021	ST: SK	62.396	Negative	n.d.	n.d.	n.d.	n.d.	n.d.	n.d.	n.d.	n.d.
WS/21/838	2021	ST: SK	3.1365	Positive	n.d.*	n.d.*	n.d.*	n.d.*	n.d.*	n.d.*	n.d.*	n.d.*
WS/21/839	2021	ST: SK	4.65946	Positive	n.d.*	2.1	n.d.*	0.13	n.d.*	0.56	n.d.*	WNV
WS/21/840	2021	ST: SK	3.84986	Positive	n.d.*	3.43	n.d.*	3.23	n.d.*	2.19	n.d.*	WNV/TBEV/(USUV)
WS/21/841	2021	ST: SK	86.7463	Negative	n.d.	n.d.	n.d.	n.d.	n.d.	n.d.	n.d.	n.d.
WS/21/842	2021	ST: SK	3.49318	Positive	n.d.*	1.13	n.d.*	0.84	n.d.*	0.71	n.d.*	WNV/(USUV)
WS/21/843	2021	ST: SK	4.18389	Positive	n.d.*	3.32	n.d.*	0.92	n.d.*	1.56	n.d.*	WNV/(USUV)
WS/21/844	2021	ST: SK	71.1657	Negative	n.d.	n.d.	n.d.	n.d.	n.d.	n.d.	n.d.	n.d.
WS/21/845	2021	ST: SK	59.3614	Negative	n.d.	n.d.	n.d.	n.d.	n.d.	n.d.	n.d.	n.d.
WS/21/846	2021	ST: SK	4.72174	Positive	n.d.*	1.53	n.d.*	0.92	n.d.*	3.64	n.d.*	WNV/(USUV)
WS/21/847	2021	ST: SK	69.7503	Negative	n.d.	n.d.	n.d.	n.d.	n.d.	n.d.	n.d.	n.d.
WS/21/848	2021	ST: SK	4.73306	Positive	n.d.*	2.91	n.d.*	0.32	n.d.*	0.93	n.d.*	WNV/(USUV)
WS/21/849	2021	ST: SK	44.5304	Doubtful	n.d.	n.d.	n.d.	n.d.	n.d.	n.d.	n.d.	n.d.
WS/21/850	2021	ST: SK	4.16124	Positive	n.d.*	1.54	n.d.*	0.74	n.d.*	2.28	n.d.*	WNV/(USUV)
WS/21/851	2021	ST: WB	87.7824	Negative	n.d.	n.d.	n.d.	n.d.	n.d.	n.d.	n.d.	n.d.
WS/21/852	2021	ST: WB	4.47263	Positive	n.d.*	1.02	n.d.*	0.35	n.d.*	0.42	n.d.*	Negative
WS/21/853	2021	ST: WB	4.11595	Positive	n.d.*	1.33	n.d.*	0.36	n.d.*	0.5	n.d.*	WNV
WS/21/854	2021	ST: WB	76.6291	Negative	n.d.	n.d.	n.d.	n.d.	n.d.	n.d.	n.d.	n.d.
WS/21/855	2021	ST: WB	80.1902	Negative	n.d.	n.d.	n.d.	n.d.	n.d.	n.d.	n.d.	n.d.
WS/21/856	2021	ST: WB	80.8357	Negative	n.d.	n.d.	n.d.	n.d.	n.d.	n.d.	n.d.	n.d.
WS/21/857	2021	ST: WB	3.93478	Positive	n.d.*	0.98	n.d.*	0.2	n.d.*	4	n.d.*	(USUV)
WS/21/858	2021	ST: WB	69.5465	Negative	n.d.	n.d.	n.d.	n.d.	n.d.	n.d.	n.d.	n.d.
WS/21/859	2021	ST: WB	91.8983	Negative	n.d.	n.d.	n.d.	n.d.	n.d.	n.d.	n.d.	n.d.
WS/21/860	2021	ST: WB	8.71313	Positive	n.d.*	0.82	n.d.*	2.61	n.d.*	0.8	n.d.*	TBEV/(USUV)
WS/21/861	2021	ST: WB	76.8443	Negative	n.d.	n.d.	n.d.	n.d.	n.d.	n.d.	n.d.	n.d.
WS/21/862	2021	ST: WB	60.6635	Negative	n.d.	n.d.	n.d.	n.d.	n.d.	n.d.	n.d.	n.d.
WS/21/863	2021	ST: WB	62.045	Negative	n.d.	n.d.	n.d.	n.d.	n.d.	n.d.	n.d.	n.d.
WS/21/864	2021	ST: WB	3.01761	Positive	n.d.*	4	n.d.*	3.53	n.d.*	2.17	n.d.*	WNV/TBEV/(USUV)
WS/21/865	2021	ST: WB	95.9973	Negative	n.d.	n.d.	n.d.	n.d.	n.d.	n.d.	n.d.	n.d.
WS/21/866	2021	ST: WB	94.7857	Negative	n.d.	n.d.	n.d.	n.d.	n.d.	n.d.	n.d.	n.d.
WS/21/867	2021	ST: WB	56.7231	Negative	n.d.	n.d.	n.d.	n.d.	n.d.	n.d.	n.d.	n.d.
WS/21/868	2021	ST: WB	78.0841	Negative	n.d.	n.d.	n.d.	n.d.	n.d.	n.d.	n.d.	n.d.
WS/21/869	2021	ST: WB	78.6446	Negative	n.d.	n.d.	n.d.	n.d.	n.d.	n.d.	n.d.	n.d.
WS/21/870	2021	ST: WB	7.25811	Positive	n.d.*	1.61	n.d.*	1.8	n.d.*	1.26	n.d.*	WNV/TBEV/(USUV)
WS/21/871	2021	ST: WB	75.3213	Negative	n.d.	n.d.	n.d.	n.d.	n.d.	n.d.	n.d.	n.d.
WS/21/872	2021	ST: WB	7.55817	Positive	n.d.*	0.43	n.d.*	0.55	n.d.*	0.38	n.d.*	Negative
WS/21/873	2021	ST: WB	6.48814	Positive	n.d.*	1.13	n.d.*	3.05	n.d.*	1.02	n.d.*	WNV/TBEV/(USUV)
WS/21/874	2021	ST: WB	16.4864	Positive	n.d.*	0.15	n.d.*	2.27	n.d.*	0.2	n.d.*	TBEV
WS/21/875	2021	ST: WB	5.0218	Positive	n.d.*	0.48	n.d.*	2.15	n.d.*	0.55	n.d.*	TBEV
WS/21/876	2021	ST: WB	3.99706	Positive	n.d.*	3.21	n.d.*	3.99	n.d.*	1.66	n.d.*	WNV/TBEV/(USUV)
WS/21/877	2021	ST: WB	4.23484	Positive	n.d.*	3.3	n.d.*	1.32	n.d.*	1.75	n.d.*	WNV/(USUV)
WS/21/878	2021	ST: WB	3.42524	Positive	n.d.*	2.7	n.d.*	0.13	n.d.*	1.17	n.d.*	WNV/(USUV)
WS/21/879	2021	ST: WB	4.38204	Positive	n.d.*	0.56	n.d.*	0.3	n.d.*	0.61	n.d.*	(USUV)
WS/21/880	2021	ST: WB	83.0097	Negative	n.d.	n.d.	n.d.	n.d.	n.d.	n.d.	n.d.	n.d.
WS/21/881	2021	ST: WB	12.965	Positive	n.d.*	2.57	n.d.*	0.14	n.d.*	1.14	n.d.*	WNV/(USUV)
WS/21/882	2021	ST: WB	8.49233	Positive	n.d.*	2.69	n.d.*	0.15	n.d.*	1.06	n.d.*	WNV/(USUV)
WS/21/883	2021	ST: WB	80.4563	Negative	n.d.	n.d.	n.d.	n.d.	n.d.	n.d.	n.d.	n.d.
WS/21/884	2021	ST: WB	76.3121	Negative	n.d.	n.d.	n.d.	n.d.	n.d.	n.d.	n.d.	n.d.
WS/21/885	2021	ST: WB	6.73725	Positive	n.d.*	2.31	n.d.*	0.52	n.d.*	0.52	n.d.*	WNV
WS/21/886	2021	ST: WB	4.48961	Positive	n.d.*	2.4	n.d.*	1.66	n.d.*	0.92	n.d.*	WNV/TBEV/(USUV)
WS/21/887	2021	ST: WB	9.47178	Positive	n.d.*	0.31	n.d.*	3.7	n.d.*	0.3	n.d.*	TBEV
WS/21/888	2021	ST: WB	3.03459	Positive	n.d.*	3.55	n.d.*	1.95	n.d.*	1.49	n.d.*	WNV/TBEV/(USUV)
WS/21/889	2021	ST: WB	7.71103	Positive	n.d.*	0.63	n.d.*	0.47	n.d.*	3.01	n.d.*	(USUV)
WS/21/890	2021	ST: WB	89.1581	Negative	n.d.	n.d.	n.d.	n.d.	n.d.	n.d.	n.d.	n.d.
WS/21/891	2021	ST: WB	6.81085	Positive	n.d.*	0.82	n.d.*	1.72	n.d.*	1.17	n.d.*	TBEV/(USUV)
WS/21/892	2021	ST: WB	3.88949	Positive	n.d.*	2.83	n.d.*	1.27	n.d.*	1.59	n.d.*	WNV/(USUV)
WS/21/893	2021	ST: WB	4.20087	Positive	n.d.*	1.29	n.d.*	1.11	n.d.*	2.39	n.d.*	WNV/(USUV)
WS/21/894	2021	ST: WB	72.6321	Negative	n.d.	n.d.	n.d.	n.d.	n.d.	n.d.	n.d.	n.d.
WS/21/895	2021	ST: WB	78.8315	Negative	n.d.	n.d.	n.d.	n.d.	n.d.	n.d.	n.d.	n.d.
WS/21/896	2021	ST: WB	3.60075	Positive	n.d.*	4	n.d.*	2.58	n.d.*	2.47	n.d.*	WNV/TBEV/(USUV)
WS/21/897	2021	ST: WB	60.12	Negative	n.d.	n.d.	n.d.	n.d.	n.d.	n.d.	n.d.	n.d.
WS/21/898	2021	ST: WB	77.7897	Negative	n.d.	n.d.	n.d.	n.d.	n.d.	n.d.	n.d.	n.d.
WS/21/899	2021	ST: WB	9.81147	Positive	n.d.*	4	n.d.*	0.96	n.d.*	2.07	n.d.*	WNV/(USUV)
WS/21/900	2021	ST: WB	7.2298	Positive	n.d.*	0.45	n.d.*	1.1	n.d.*	0.5	n.d.*	Negative
WS/21/901	2021	ST: WB	4.6821	Positive	n.d.*	2.35	n.d.*	0.46	n.d.*	0.89	n.d.*	WNV/(USUV)
WS/21/902	2021	ST: WB	6.90143	Positive	n.d.*	0.27	n.d.*	1.12	n.d.*	0.25	n.d.*	Negative
WS/21/903	2021	ST: WB	4.59152	Positive	n.d.*	2.1	n.d.*	0.35	n.d.*	0.78	n.d.*	WNV/(USUV)
WS/21/904	2021	ST: WB	3.65736	Positive	n.d.*	3.57	n.d.*	2.39	n.d.*	3.58	n.d.*	WNV/TBEV/(USUV)
WS/21/905	2021	ST: WB	25.3524	Positive	n.d.*	0.27	n.d.*	0.34	n.d.*	0.25	n.d.*	Negative
WS/21/906	2021	ST: WB	87.1256	Negative	n.d.	n.d.	n.d.	n.d.	n.d.	n.d.	n.d.	n.d.
WS/21/907	2021	ST: WB	78.939	Negative	n.d.	n.d.	n.d.	n.d.	n.d.	n.d.	n.d.	n.d.
WS/21/908	2021	ST: WB	4.35373	Positive	n.d.*	0.55	n.d.*	0.23	n.d.*	1.58	n.d.*	(USUV)
WS/21/909	2021	ST: WB	31.733	Positive	n.d.*	0.51	n.d.*	0.45	n.d.*	0.6	n.d.*	(USUV)
WS/21/910	2021	ST: WB	7.38833	Positive	n.d.*	0.21	n.d.*	1.74	n.d.*	0.22	n.d.*	TBEV
WS/21/911	2021	ST: WB	4.17823	Positive	n.d.*	0.53	n.d.*	1.86	n.d.*	2.03	n.d.*	TBEV/(USUV)
WS/21/912	2021	ST: WB	5.17466	Positive	n.d.*	0.24	n.d.*	0.9	n.d.*	0.22	n.d.*	Negative
WS/21/913	2021	ST: WB	4.6821	Positive	n.d.*	0.33	n.d.*	1.36	n.d.*	0.34	n.d.*	Negative
WS/21/914	2021	ST: WB	87.3364	Negative	n.d.	n.d.	n.d.	n.d.	n.d.	n.d.	n.d.	n.d.
WS/21/915	2021	ST: WB	90.5504	Negative	n.d.	n.d.	n.d.	n.d.	n.d.	n.d.	n.d.	n.d.
WS/21/916	2021	ST: WB	91.0251	Negative	n.d.	n.d.	n.d.	n.d.	n.d.	n.d.	n.d.	n.d.
WS/21/917	2021	ST: WB	95.5799	Negative	n.d.	n.d.	n.d.	n.d.	n.d.	n.d.	n.d.	n.d.
WS/21/918	2021	ST: WB	4.31742	Positive	n.d.*	2.18	n.d.*	0.46	n.d.*	0.76	n.d.*	WNV/(USUV)
WS/21/919	2021	ST: WB	84.8602	Negative	n.d.	n.d.	n.d.	n.d.	n.d.	n.d.	n.d.	n.d.
WS/21/920	2021	ST: WB	84.4239	Negative	n.d.	n.d.	n.d.	n.d.	n.d.	n.d.	n.d.	n.d.
WS/21/921	2021	ST: WB	78.9453	Negative	n.d.	n.d.	n.d.	n.d.	n.d.	n.d.	n.d.	n.d.
WS/21/922	2021	ST: WB	81.9027	Negative	n.d.	n.d.	n.d.	n.d.	n.d.	n.d.	n.d.	n.d.
WS/21/923	2021	ST: WB	86.387	Negative	n.d.	n.d.	n.d.	n.d.	n.d.	n.d.	n.d.	n.d.
WS/21/924	2021	ST: WB	83.128	Negative	n.d.	n.d.	n.d.	n.d.	n.d.	n.d.	n.d.	n.d.
WS/21/925	2021	ST: WB	72.1388	Negative	n.d.	n.d.	n.d.	n.d.	n.d.	n.d.	n.d.	n.d.
WS/21/926	2021	ST: WB	98.3449	Negative	n.d.	n.d.	n.d.	n.d.	n.d.	n.d.	n.d.	n.d.
WS/21/927	2021	ST: WB	70.9328	Negative	n.d.	n.d.	n.d.	n.d.	n.d.	n.d.	n.d.	n.d.
WS/21/928	2021	ST: WB	75.7442	Negative	n.d.	n.d.	n.d.	n.d.	n.d.	n.d.	n.d.	n.d.
WS/21/929	2021	ST: WB	4.63177	Positive	n.d.*	0.54	n.d.*	1.23	n.d.*	2.14	n.d.*	(USUV)
WS/21/930	2021	ST: WB	4.81781	Positive	n.d.*	0.35	n.d.*	0.47	n.d.*	1.1	n.d.*	(USUV)
WS/21/931	2021	ST: WB	87.0798	Negative	n.d.	n.d.	n.d.	n.d.	n.d.	n.d.	n.d.	n.d.
WS/21/932	2021	ST: WB	79.0287	Negative	n.d.	n.d.	n.d.	n.d.	n.d.	n.d.	n.d.	n.d.
WS/21/933	2021	ST: WB	14.8063	Positive	n.d.*	0.42	n.d.*	0.81	n.d.*	0.39	n.d.*	Negative
WS/21/934	2021	ST: WB	86.4319	Negative	n.d.	n.d.	n.d.	n.d.	n.d.	n.d.	n.d.	n.d.
WS/21/935	2021	ST: WB	5.2797	Positive	n.d.*	0.47	n.d.*	0.32	n.d.*	0.61	n.d.*	(USUV)
WS/21/936	2021	ST: WB	84.8602	Negative	n.d.	n.d.	n.d.	n.d.	n.d.	n.d.	n.d.	n.d.
WS/21/937	2021	ST: WB	83.3077	Negative	n.d.	n.d.	n.d.	n.d.	n.d.	n.d.	n.d.	n.d.
WS/21/938	2021	ST: WB	73.3064	Negative	n.d.	n.d.	n.d.	n.d.	n.d.	n.d.	n.d.	n.d.
WS/21/939	2021	ST: WB	57.1914	Negative	n.d.	n.d.	n.d.	n.d.	n.d.	n.d.	n.d.	n.d.
WS/21/940	2021	ST: WB	72.1581	Negative	n.d.	n.d.	n.d.	n.d.	n.d.	n.d.	n.d.	n.d.
WS/21/941	2021	ST: WB	9.01976	Positive	n.d.*	0.31	n.d.*	0.38	n.d.*	0.29	n.d.*	Negative
WS/21/942	2021	ST: WB	18.9697	Positive	n.d.*	0.35	n.d.*	0.21	n.d.*	0.28	n.d.*	Negative
WS/21/943	2021	ST: WB	3.99025	Positive	n.d.*	0.19	n.d.*	1.22	n.d.*	0.18	n.d.*	Negative
WS/21/944	2021	ST: WB	68.7195	Negative	n.d.	n.d.	n.d.	n.d.	n.d.	n.d.	n.d.	n.d.
WS/21/945	2021	ST: WB	11.8424	Positive	n.d.*	0.29	n.d.*	2.47	n.d.*	0.27	n.d.*	TBEV
WS/21/946	2021	ST: WB	4.35591	Positive	n.d.*	3.65	n.d.*	1.56	n.d.*	3.54	n.d.*	WNV/TBEV/(USUV)
WS/21/947	2021	ST: WB	7.59559	Positive	n.d.*	0.19	n.d.*	0.18	n.d.*	0.17	n.d.*	Negative
WS/21/948	2021	ST: WB	3.40005	Positive	n.d.*	3.54	n.d.*	3.42	n.d.*	2.33	n.d.*	WNV/TBEV/(USUV)
WS/21/949	2021	ST: WB	93.0074	Negative	n.d.	n.d.	n.d.	n.d.	n.d.	n.d.	n.d.	n.d.
WS/21/950	2021	ST: WB	4.35591	Positive	n.d.*	0.76	n.d.*	1.58	n.d.*	0.48	n.d.*	TBEV
WS/21/951	2021	ST: WB	21.2215	Positive	n.d.*	0.39	n.d.*	2.07	n.d.*	0.31	n.d.*	TBEV
WS/21/952	2021	ST: WB	10.6749	Positive	n.d.*	1.57	n.d.*	0.21	n.d.*	0.41	n.d.*	WNV
WS/21/953	2021	ST: WB	6.04953	Positive	n.d.*	0.39	n.d.*	1.61	n.d.*	0.34	n.d.*	TBEV
WS/21/954	2021	ST: WB	3.97742	Positive	n.d.*	2.56	n.d.*	3.84	n.d.*	1.31	n.d.*	WNV/TBEV/(USUV)
WS/21/955	2021	ST: WB	63.35	Negative	n.d.	n.d.	n.d.	n.d.	n.d.	n.d.	n.d.	n.d.
WS/21/956	2021	ST: WB	4.95253	Positive	n.d.*	0.67	n.d.*	0.51	n.d.*	0.34	n.d.*	Negative
WS/21/957	2021	ST: WB	36.4126	Positive	n.d.*	0.19	n.d.*	0.19	n.d.*	0.62	n.d.*	(USUV)
WS/21/958	2021	ST: WB	99.7241	Negative	n.d.	n.d.	n.d.	n.d.	n.d.	n.d.	n.d.	n.d.
WS/21/959	2021	ST: WB	63.5489	Negative	n.d.	n.d.	n.d.	n.d.	n.d.	n.d.	n.d.	n.d.
WS/21/960	2021	ST: WB	4.99102	Positive	n.d.*	3.16	n.d.*	0.19	n.d.*	0.94	n.d.*	WNV/(USUV)
WS/21/961	2021	ST: WB	73.1332	Negative	n.d.	n.d.	n.d.	n.d.	n.d.	n.d.	n.d.	n.d.
WS/21/962	2021	ST: WB	70.7082	Negative	n.d.	n.d.	n.d.	n.d.	n.d.	n.d.	n.d.	n.d.
WS/21/963	2021	ST: WB	78.5668	Negative	n.d.	n.d.	n.d.	n.d.	n.d.	n.d.	n.d.	n.d.
WS/21/964	2021	ST: WB	79.3687	Negative	n.d.	n.d.	n.d.	n.d.	n.d.	n.d.	n.d.	n.d.
WS/21/965	2021	ST: WB	93.5591	Negative	n.d.	n.d.	n.d.	n.d.	n.d.	n.d.	n.d.	n.d.
WS/21/966	2021	ST: WB	78.6759	Negative	n.d.	n.d.	n.d.	n.d.	n.d.	n.d.	n.d.	n.d.
WS/21/967	2021	ST: WB	5.4914	Positive	n.d.*	2.2	n.d.*	0.39	n.d.*	0.73	n.d.*	WNV/(USUV)
WS/21/968	2021	ST: WB	70.9777	Negative	n.d.	n.d.	n.d.	n.d.	n.d.	n.d.	n.d.	n.d.
WS/21/969	2021	ST: WB	85.816	Negative	n.d.	n.d.	n.d.	n.d.	n.d.	n.d.	n.d.	n.d.
WS/21/970	2021	ST: WB	56.4858	Negative	n.d.	n.d.	n.d.	n.d.	n.d.	n.d.	n.d.	n.d.
WS/21/971	2021	ST: WB	69.1173	Negative	n.d.	n.d.	n.d.	n.d.	n.d.	n.d.	n.d.	n.d.
WS/21/972	2021	ST: WB	82.1594	Negative	n.d.	n.d.	n.d.	n.d.	n.d.	n.d.	n.d.	n.d.
WS/21/973	2021	ST: WB	69.7267	Negative	n.d.	n.d.	n.d.	n.d.	n.d.	n.d.	n.d.	n.d.
WS/21/974	2021	ST: WB	83.2114	Negative	n.d.	n.d.	n.d.	n.d.	n.d.	n.d.	n.d.	n.d.
WS/21/975	2021	ST: WB	76.9181	Negative	n.d.	n.d.	n.d.	n.d.	n.d.	n.d.	n.d.	n.d.
WS/21/976	2021	ST: WB	79.5548	Negative	n.d.	n.d.	n.d.	n.d.	n.d.	n.d.	n.d.	n.d.
WS/21/977	2021	ST: WB	77.1427	Negative	n.d.	n.d.	n.d.	n.d.	n.d.	n.d.	n.d.	n.d.
WS/21/978	2021	ST: WB	25.2887	Positive	n.d.*	0.24	n.d.*	0.26	n.d.*	0.21	n.d.*	Negative
WS/21/979	2021	ST: WB	69.8101	Negative	n.d.	n.d.	n.d.	n.d.	n.d.	n.d.	n.d.	n.d.
WS/21/980	2021	ST: WB	48.7324	Doubtful	n.d.	n.d.	n.d.	n.d.	n.d.	n.d.	n.d.	n.d.
WS/21/981	2021	ST: WB	82.865	Negative	n.d.	n.d.	n.d.	n.d.	n.d.	n.d.	n.d.	n.d.
WS/21/982	2021	ST: WB	69.329	Negative	n.d.	n.d.	n.d.	n.d.	n.d.	n.d.	n.d.	n.d.
WS/21/983	2021	ST: WB	77.8548	Negative	n.d.	n.d.	n.d.	n.d.	n.d.	n.d.	n.d.	n.d.
WS/21/984	2021	ST: WB	73.7747	Negative	n.d.	n.d.	n.d.	n.d.	n.d.	n.d.	n.d.	n.d.
WS/21/985	2021	ST: WB	75.7185	Negative	n.d.	n.d.	n.d.	n.d.	n.d.	n.d.	n.d.	n.d.
WS/21/986	2021	ST: WB	69.9512	Negative	n.d.	n.d.	n.d.	n.d.	n.d.	n.d.	n.d.	n.d.
WS/21/987	2021	ST: WB	71.4139	Negative	n.d.	n.d.	n.d.	n.d.	n.d.	n.d.	n.d.	n.d.
WS/21/988	2021	ST: WB	64.2289	Negative	n.d.	n.d.	n.d.	n.d.	n.d.	n.d.	n.d.	n.d.
WS/21/989	2021	ST: WB	72.1581	Negative	n.d.	n.d.	n.d.	n.d.	n.d.	n.d.	n.d.	n.d.
WS/21/990	2021	ST: WB	73.8132	Negative	n.d.	n.d.	n.d.	n.d.	n.d.	n.d.	n.d.	n.d.
WS/21/991	2021	ST: WB	79.7087	Negative	n.d.	n.d.	n.d.	n.d.	n.d.	n.d.	n.d.	n.d.
WS/21/992	2021	ST: WB	6.53708	Positive	n.d.*	0.31	n.d.*	0.32	n.d.*	1.32	n.d.*	(USUV)
WS/21/993	2021	ST: WB	84.8537	Negative	n.d.	n.d.	n.d.	n.d.	n.d.	n.d.	n.d.	n.d.
WS/21/994	2021	ST: WB	10.059	Positive	n.d.*	0.58	n.d.*	3.87	n.d.*	0.88	n.d.*	TBEV/(USUV)
WS/21/995	2021	ST: WB	81.768	Negative	n.d.	n.d.	n.d.	n.d.	n.d.	n.d.	n.d.	n.d.
WS/21/996	2021	ST: WB	91.115	Negative	n.d.	n.d.	n.d.	n.d.	n.d.	n.d.	n.d.	n.d.
WS/21/997	2021	ST: WB	95.7147	Negative	n.d.	n.d.	n.d.	n.d.	n.d.	n.d.	n.d.	n.d.
WS/21/998	2021	ST: WB	93.5656	Negative	n.d.	n.d.	n.d.	n.d.	n.d.	n.d.	n.d.	n.d.
WS/21/999	2021	ST: WB	4.42648	Positive	n.d.*	2.32	n.d.*	2.01	n.d.*	1.01	n.d.*	WNV/TBEV/(USUV)
WS/21/1000	2021	ST: WB	5.86348	Positive	n.d.*	0.21	n.d.*	3.02	n.d.*	0.18	n.d.*	TBEV
WS/21/1001	2021	ST: WB	4.88838	Positive	n.d.*	0.14	n.d.*	2.28	n.d.*	0.13	n.d.*	TBEV
WS/21/1002	2021	ST: WB	29.8435	Positive	n.d.*	0.25	n.d.*	2.27	n.d.*	0.25	n.d.*	TBEV
WS/21/1003	2021	ST: WB	75.8532	Negative	n.d.	n.d.	n.d.	n.d.	n.d.	n.d.	n.d.	n.d.
WS/21/1004	2021	ST: WB	67.5071	Negative	n.d.	n.d.	n.d.	n.d.	n.d.	n.d.	n.d.	n.d.
WS/21/1005	2021	ST: WB	4.25969	Positive	n.d.*	0.18	n.d.*	1.82	n.d.*	0.62	n.d.*	TBEV/(USUV)
WS/21/1006	2021	ST: WB	82.2023	Negative	n.d.	n.d.	n.d.	n.d.	n.d.	n.d.	n.d.	n.d.
WS/21/1007	2021	ST: WB	87.5275	Negative	n.d.	n.d.	n.d.	n.d.	n.d.	n.d.	n.d.	n.d.
WS/21/1008	2021	ST: WB	72.7066	Negative	n.d.	n.d.	n.d.	n.d.	n.d.	n.d.	n.d.	n.d.
WS/21/1009	2021	ST: WB	109.456	Negative	n.d.	n.d.	n.d.	n.d.	n.d.	n.d.	n.d.	n.d.
WS/21/1010	2021	ST: WB	85.4932	Negative	n.d.	n.d.	n.d.	n.d.	n.d.	n.d.	n.d.	n.d.
WS/21/1011	2021	ST: WB	82.9563	Negative	n.d.	n.d.	n.d.	n.d.	n.d.	n.d.	n.d.	n.d.
WS/21/1012	2021	ST: WB	81.1891	Negative	n.d.	n.d.	n.d.	n.d.	n.d.	n.d.	n.d.	n.d.
WS/21/1013	2021	ST: WB	72.0468	Negative	n.d.	n.d.	n.d.	n.d.	n.d.	n.d.	n.d.	n.d.
WS/21/1014	2021	ST: WB	75.4398	Negative	n.d.	n.d.	n.d.	n.d.	n.d.	n.d.	n.d.	n.d.
WS/21/1015	2021	ST: WB	82.6893	Negative	n.d.	n.d.	n.d.	n.d.	n.d.	n.d.	n.d.	n.d.
WS/21/1016	2021	ST: WB	83.7575	Negative	n.d.	n.d.	n.d.	n.d.	n.d.	n.d.	n.d.	n.d.
WS/21/1017	2021	ST: WB	96.2143	Negative	n.d.	n.d.	n.d.	n.d.	n.d.	n.d.	n.d.	n.d.
WS/21/1018	2021	ST: WB	91.8238	Negative	n.d.	n.d.	n.d.	n.d.	n.d.	n.d.	n.d.	n.d.
WS/21/1019	2021	ST: WB	86.3336	Negative	n.d.	n.d.	n.d.	n.d.	n.d.	n.d.	n.d.	n.d.
WS/21/1020	2021	ST: WB	102.27	Negative	n.d.	n.d.	n.d.	n.d.	n.d.	n.d.	n.d.	n.d.
WS/21/1021	2021	ST: WB	83.4433	Negative	n.d.	n.d.	n.d.	n.d.	n.d.	n.d.	n.d.	n.d.
WS/21/1022	2021	ST: WB	5.22306	Positive	n.d.*	1.74	n.d.*	0.19	n.d.*	3.85	n.d.*	WNV/(USUV)
WS/21/1023	2021	ST: WB	75.4477	Negative	n.d.	n.d.	n.d.	n.d.	n.d.	n.d.	n.d.	n.d.
WS/21/1024	2021	ST: WB	88.737	Negative	n.d.	n.d.	n.d.	n.d.	n.d.	n.d.	n.d.	n.d.
WS/21/1025	2021	ST: WB	101.508	Negative	n.d.	n.d.	n.d.	n.d.	n.d.	n.d.	n.d.	n.d.
WS/21/1026	2021	ST: WB	6.04775	Positive	n.d.*	3.37	n.d.*	0.1	n.d.*	0.93	n.d.*	WNV/(USUV)
WS/21/1027	2021	ST: WB	74.2617	Negative	n.d.	n.d.	n.d.	n.d.	n.d.	n.d.	n.d.	n.d.
WS/21/1028	2021	ST: WB	81.9039	Negative	n.d.	n.d.	n.d.	n.d.	n.d.	n.d.	n.d.	n.d.
WS/21/1029	2021	ST: WB	80.2152	Negative	n.d.	n.d.	n.d.	n.d.	n.d.	n.d.	n.d.	n.d.
WS/21/1030	2021	ST: WB	66.1954	Negative	n.d.	n.d.	n.d.	n.d.	n.d.	n.d.	n.d.	n.d.
WS/21/1031	2021	ST: WB	72.1803	Negative	n.d.	n.d.	n.d.	n.d.	n.d.	n.d.	n.d.	n.d.
WS/21/1032	2021	ST: WB	27.0028	Positive	n.d.*	0.35	n.d.*	0.13	n.d.*	0.33	n.d.*	Negative
WS/21/1033	2021	ST: WB	101.861	Negative	n.d.	n.d.	n.d.	n.d.	n.d.	n.d.	n.d.	n.d.
WS/21/1034	2021	ST: WB	91.596	Negative	n.d.	n.d.	n.d.	n.d.	n.d.	n.d.	n.d.	n.d.
WS/21/1035	2021	ST: WB	74.9686	Negative	n.d.	n.d.	n.d.	n.d.	n.d.	n.d.	n.d.	n.d.
WS/21/1036	2021	ST: WB	81.1656	Negative	n.d.	n.d.	n.d.	n.d.	n.d.	n.d.	n.d.	n.d.
WS/21/1037	2021	ST: WB	62.0248	Negative	n.d.	n.d.	n.d.	n.d.	n.d.	n.d.	n.d.	n.d.
WS/21/1038	2021	ST: WB	88.792	Negative	n.d.	n.d.	n.d.	n.d.	n.d.	n.d.	n.d.	n.d.
WS/21/1039	2021	ST: WB	69.3371	Negative	n.d.	n.d.	n.d.	n.d.	n.d.	n.d.	n.d.	n.d.
WS/21/1040	2021	ST: WB	86.1766	Negative	n.d.	n.d.	n.d.	n.d.	n.d.	n.d.	n.d.	n.d.
WS/21/1041	2021	ST: WB	101.107	Negative	n.d.	n.d.	n.d.	n.d.	n.d.	n.d.	n.d.	n.d.
WS/21/1042	2021	ST: WB	20.5624	Positive	n.d.*	0.48	n.d.*	1.79	n.d.*	0.67	n.d.*	TBEV/(USUV)
WS/21/1043	2021	ST: WB	89.7738	Negative	n.d.	n.d.	n.d.	n.d.	n.d.	n.d.	n.d.	n.d.
WS/21/1044	2021	ST: WB	81.1027	Negative	n.d.	n.d.	n.d.	n.d.	n.d.	n.d.	n.d.	n.d.
WS/21/1045	2021	ST: WB	77.2463	Negative	n.d.	n.d.	n.d.	n.d.	n.d.	n.d.	n.d.	n.d.
WS/21/1046	2021	ST: WB	23.8454	Positive	n.d.*	0.28	n.d.*	0.96	n.d.*	0.34	n.d.*	Negative
WS/21/1047	2021	ST: WB	80.5922	Negative	n.d.	n.d.	n.d.	n.d.	n.d.	n.d.	n.d.	n.d.
WS/21/1048	2021	ST: ABI	87.4882	Negative	n.d.	n.d.	n.d.	n.d.	n.d.	n.d.	n.d.	n.d.
WS/21/1049	2021	ST: ABI	5.06598	Positive	n.d.*	0.33	n.d.*	3.4	n.d.*	0.3	n.d.*	TBEV
WS/21/1050	2021	ST: ABI	4.68112	Positive	n.d.*	1.07	n.d.*	0.25	n.d.*	3.45	n.d.*	WNV/(USUV)
WS/21/1051	2021	ST: ABI	82.7521	Negative	n.d.	n.d.	n.d.	n.d.	n.d.	n.d.	n.d.	n.d.
WS/21/1052	2021	ST: ABI	78.0474	Negative	n.d.	n.d.	n.d.	n.d.	n.d.	n.d.	n.d.	n.d.
WS/21/1053	2021	ST: ABI	4.67326	Positive	n.d.*	1.58	n.d.*	0.18	n.d.*	3.81	n.d.*	WNV/(USUV)
WS/21/1054	2021	ST: ABI	3.91926	Positive	n.d.*	0.74	n.d.*	0.12	n.d.*	0.39	n.d.*	Negative
WS/21/1055	2021	ST: ABI	3.69934	Positive	n.d.*	2.59	n.d.*	0.43	n.d.*	0.78	n.d.*	WNV/(USUV)
WS/21/1056	2021	ST: ABI	14.2633	Positive	n.d.*	2.92	n.d.*	2.35	n.d.*	4	n.d.*	WNV/TBEV/(USUV)
WS/21/1057	2021	ST: ABI	90.6613	Negative	n.d.	n.d.	n.d.	n.d.	n.d.	n.d.	n.d.	n.d.
WS/21/1058	2021	ST: ABI	4.13918	Positive	n.d.*	1.55	n.d.*	0.84	n.d.*	2.6	n.d.*	WNV/(USUV)
WS/21/1059	2021	ST: ABI	4.58687	Positive	n.d.*	2.01	n.d.*	0.6	n.d.*	1.42	n.d.*	WNV/(USUV)
WS/21/1060	2021	ST: ABI	74.0104	Negative	n.d.	n.d.	n.d.	n.d.	n.d.	n.d.	n.d.	n.d.
WS/21/1061	2021	ST: ABI	3.96638	Positive	n.d.*	3.45	n.d.*	1.13	n.d.*	1.07	n.d.*	WNV/(USUV)
WS/21/1062	2021	ST: ABI	74.1125	Negative	n.d.	n.d.	n.d.	n.d.	n.d.	n.d.	n.d.	n.d.
WS/21/1063	2021	ST: ABI	4.00566	Positive	n.d.*	4	n.d.*	0.43	n.d.*	2.07	n.d.*	WNV/(USUV)
WS/21/1064	2021	ST: ABI	4.10776	Positive	n.d.*	3.04	n.d.*	0.3	n.d.*	3.68	n.d.*	WNV/(USUV)
WS/21/1065	2021	ST: ABI	4.50047	Positive	n.d.*	0.84	n.d.*	0.69	n.d.*	3.03	n.d.*	(USUV)
WS/21/1066	2021	ST: ABI	4.60258	Positive	n.d.*	1.22	n.d.*	2.9	n.d.*	3.54	n.d.*	WNV/TBEV/(USUV)
WS/21/1067	2021	ST: ABI	77.804	Negative	n.d.	n.d.	n.d.	n.d.	n.d.	n.d.	n.d.	n.d.
WS/21/1068	2021	ST: ABI	75.3377	Negative	n.d.	n.d.	n.d.	n.d.	n.d.	n.d.	n.d.	n.d.
WS/21/1069	2021	ST: ABI	78.6836	Negative	n.d.	n.d.	n.d.	n.d.	n.d.	n.d.	n.d.	n.d.
WS/21/1070	2021	ST: ABI	19.2743	Positive	n.d.*	0.58	n.d.*	1.72	n.d.*	0.6	n.d.*	TBEV/(USUV)
WS/21/1071	2021	ST: ABI	60.9645	Negative	n.d.	n.d.	n.d.	n.d.	n.d.	n.d.	n.d.	n.d.
WS/21/1072	2021	ST: ABI	71.2928	Negative	n.d.	n.d.	n.d.	n.d.	n.d.	n.d.	n.d.	n.d.
WS/21/1073	2021	ST: ABI	4.61043	Positive	n.d.*	0.77	n.d.*	0.65	n.d.*	2.78	n.d.*	(USUV)
WS/21/1074	2021	ST: ABI	4.90889	Positive	n.d.*	1.2	n.d.*	0.3	n.d.*	3.5	n.d.*	WNV/(USUV)
WS/21/1075	2021	ST: ABI	4.24128	Positive	n.d.*	1.43	n.d.*	0.7	n.d.*	0.93	n.d.*	WNV/(USUV)
WS/21/1076	2021	ST: ABI	4.10776	Positive	n.d.*	0.46	n.d.*	0.54	n.d.*	0.9	n.d.*	(USUV)
WS/21/1077	2021	ST: ABI	4.30412	Positive	n.d.*	2.14	n.d.*	1.38	n.d.*	0.84	n.d.*	WNV/(USUV)
WS/21/1078	2021	ST: ABI	3.92711	Positive	n.d.*	0.44	n.d.*	2.7	n.d.*	0.44	n.d.*	TBEV
WS/21/1079	2021	ST: ABI	4.76751	Positive	n.d.*	0.39	n.d.*	1.99	n.d.*	0.41	n.d.*	TBEV
WS/21/1080	2021	ST: ABI	69.4156	Negative	n.d.	n.d.	n.d.	n.d.	n.d.	n.d.	n.d.	n.d.
WS/21/1081	2021	ST: ABI	69.4392	Negative	n.d.	n.d.	n.d.	n.d.	n.d.	n.d.	n.d.	n.d.
WS/21/1082	2021	ST: ABI	4.34339	Positive	n.d.*	1.44	n.d.*	1.27	n.d.*	3.49	n.d.*	WNV/(USUV)
WS/21/1083	2021	ST: ABI	11.3729	Positive	n.d.*	0.16	n.d.*	0.62	n.d.*	0.18	n.d.*	Negative
WS/21/1084	2021	ST: ABI	4.2727	Positive	n.d.*	1.98	n.d.*	0.32	n.d.*	3.59	n.d.*	WNV/(USUV)
WS/21/1085	2021	ST: ABI	4.7361	Positive	n.d.*	0.92	n.d.*	0.73	n.d.*	3.28	n.d.*	(USUV)
WS/21/1086	2021	ST: ABI	4.31197	Positive	n.d.*	0.41	n.d.*	2.73	n.d.*	0.39	n.d.*	TBEV
WS/21/1087	2021	ST: ABI	70.4524	Negative	n.d.	n.d.	n.d.	n.d.	n.d.	n.d.	n.d.	n.d.
WS/21/1088	2021	ST: ABI	3.87213	Positive	n.d.*	3.66	n.d.*	0.94	n.d.*	3.15	n.d.*	WNV/(USUV)
WS/21/1089	2021	ST: ABI	3.90355	Positive	n.d.*	1.84	n.d.*	0.55	n.d.*	3.45	n.d.*	WNV/(USUV)
WS/21/1090	2021	ST: ABI	4.07634	Positive	n.d.*	0.7	n.d.*	1.06	n.d.*	1.86	n.d.*	(USUV)
WS/21/1091	2021	ST: ABI	4.28841	Positive	n.d.*	1.79	n.d.*	1.54	n.d.*	3.52	n.d.*	WNV/TBEV/(USUV)
WS/21/1092	2021	ST: ABI	4.16274	Positive	n.d.*	0.23	n.d.*	2.01	n.d.*	0.22	n.d.*	TBEV
WS/21/1093	2021	ST: ABI	14.169	Positive	n.d.*	0.2	n.d.*	0.61	n.d.*	0.2	n.d.*	Negative
WS/21/1094	2021	ST: ABI	6.55042	Positive	n.d.*	0.67	n.d.*	1.24	n.d.*	0.66	n.d.*	(USUV)
WS/21/1095	2021	ST: ABI	61.9227	Negative	n.d.	n.d.	n.d.	n.d.	n.d.	n.d.	n.d.	n.d.
WS/21/1096	2021	ST: ABI	4.02922	Positive	n.d.*	1.41	n.d.*	0.31	n.d.*	0.64	n.d.*	WNV/(USUV)
WS/21/1097	2021	ST: ABI	66.5803	Negative	n.d.	n.d.	n.d.	n.d.	n.d.	n.d.	n.d.	n.d.
WS/21/1098	2021	ST: ABI	4.53149	Positive	n.d.*	2.14	n.d.*	0.45	n.d.*	0.64	n.d.*	WNV/(USUV)
WS/21/1099	2021	ST: ABI	16.6089	Positive	n.d.*	0.69	n.d.*	0.81	n.d.*	0.61	n.d.*	(USUV)
WS/21/1100	2021	ST: ABI	78.1403	Negative	n.d.	n.d.	n.d.	n.d.	n.d.	n.d.	n.d.	n.d.
WS/21/1101	2021	ST: ABI	5.59079	Positive	n.d.*	1.49	n.d.*	0.86	n.d.*	0.93	n.d.*	WNV/(USUV)
WS/21/1102	2021	ST: ABI	51.3241	Negative	n.d.	n.d.	n.d.	n.d.	n.d.	n.d.	n.d.	n.d.
WS/21/1103	2021	ST: ABI	4.04106	Positive	n.d.*	3.86	n.d.*	0.6	n.d.*	1.79	n.d.*	WNV/(USUV)
WS/21/1104	2021	ST: ABI	4.13915	Positive	n.d.*	1.79	n.d.*	1.96	n.d.*	0.99	n.d.*	WNV/TBEV/(USUV)
WS/21/1105	2021	ST: ABI	57.8238	Negative	n.d.	n.d.	n.d.	n.d.	n.d.	n.d.	n.d.	n.d.
WS/21/1106	2021	ST: ABI	69.4501	Negative	n.d.	n.d.	n.d.	n.d.	n.d.	n.d.	n.d.	n.d.
WS/21/1107	2021	ST: ABI	6.61741	Positive	n.d.*	0.15	n.d.*	0.23	n.d.*	0.16	n.d.*	Negative
WS/21/1108	2021	ST: ABI	6.68934	Positive	n.d.*	3.44	n.d.*	0.33	n.d.*	1.11	n.d.*	WNV/(USUV)
WS/21/1109	2021	ST: ABI	95.2135	Negative	n.d.	n.d.	n.d.	n.d.	n.d.	n.d.	n.d.	n.d.
WS/21/1110	2021	ST: ABI	15.7392	Positive	n.d.*	0.2	n.d.*	0.55	n.d.*	0.19	n.d.*	Negative
WS/21/1111	2021	ST: ABI	10.495	Positive	n.d.*	2.12	n.d.*	0.32	n.d.*	0.47	n.d.*	WNV
WS/21/1112	2021	ST: ABI	4.15877	Positive	n.d.*	4	n.d.*	2	n.d.*	2.84	n.d.*	WNV/TBEV/(USUV)
WS/21/1113	2021	ST: ABI	4.53802	Positive	n.d.*	2.76	n.d.*	0.41	n.d.*	0.69	n.d.*	WNV/(USUV)
WS/21/1114	2021	ST: ABI	22.1735	Positive	n.d.*	1.39	n.d.*	0.29	n.d.*	0.61	n.d.*	WNV/(USUV)
WS/21/1115	2021	ST: ABI	4.01491	Positive	n.d.*	0.94	n.d.*	2.58	n.d.*	3.3	n.d.*	TBEV/(USUV)
WS/21/1116	2021	ST: ABI	69.5809	Negative	n.d.	n.d.	n.d.	n.d.	n.d.	n.d.	n.d.	n.d.
WS/21/1117	2021	ST: ABI	4.77996	Positive	n.d.*	0.79	n.d.*	0.57	n.d.*	0.59	n.d.*	(USUV)
WS/21/1118	2021	ST: ABI	3.9299	Positive	n.d.*	3.01	n.d.*	2.57	n.d.*	4	n.d.*	WNV/TBEV/(USUV)
WS/21/1119	2021	ST: ABI	68.4692	Negative	n.d.	n.d.	n.d.	n.d.	n.d.	n.d.	n.d.	n.d.
WS/21/1120	2021	ST: ABI	63.2119	Negative	n.d.	n.d.	n.d.	n.d.	n.d.	n.d.	n.d.	n.d.
WS/21/1121	2021	ST: ABI	77.5518	Negative	n.d.	n.d.	n.d.	n.d.	n.d.	n.d.	n.d.	n.d.
WS/21/1122	2021	ST: ABI	161.636	Negative	n.d.	n.d.	n.d.	n.d.	n.d.	n.d.	n.d.	n.d.
WS/21/1123	2021	ST: ABI	71.1502	Negative	n.d.	n.d.	n.d.	n.d.	n.d.	n.d.	n.d.	n.d.
WS/21/1124	2021	ST: ABI	4.64919	Positive	n.d.*	2.1	n.d.*	0.18	n.d.*	0.41	n.d.*	WNV
WS/21/1125	2021	ST: ABI	7.21899	Positive	n.d.*	1.69	n.d.*	0.56	n.d.*	0.66	n.d.*	WNV/(USUV)
WS/21/1126	2021	ST: ABI	4.66226	Positive	n.d.*	0.31	n.d.*	2.16	n.d.*	0.54	n.d.*	TBEV
WS/21/1127	2021	ST: ABI	80.6644	Negative	n.d.	n.d.	n.d.	n.d.	n.d.	n.d.	n.d.	n.d.
WS/21/1128	2021	ST: ABI	76.2963	Negative	n.d.	n.d.	n.d.	n.d.	n.d.	n.d.	n.d.	n.d.
WS/21/1129	2021	ST: ABI	4.51187	Positive	n.d.*	1.49	n.d.*	0.87	n.d.*	3.7	n.d.*	WNV/(USUV)
WS/21/1130	2021	ST: ABI	6.1793	Positive	n.d.*	1.52	n.d.*	0.36	n.d.*	0.49	n.d.*	WNV
WS/21/1131	2021	ST: ABI	4.48571	Positive	n.d.*	0.57	n.d.*	2.52	n.d.*	1.25	n.d.*	TBEV/(USUV)
WS/21/1132	2021	ST: ABI	4.15223	Positive	n.d.*	0.48	n.d.*	1.98	n.d.*	2.01	n.d.*	TBEV/(USUV)
WS/21/1133	2021	ST: ABI	93.0033	Negative	n.d.	n.d.	n.d.	n.d.	n.d.	n.d.	n.d.	n.d.
WS/21/1134	2021	ST: ABI	5.21153	Positive	n.d.*	1.49	n.d.*	0.54	n.d.*	0.66	n.d.*	WNV/(USUV)
WS/21/1135	2021	ST: ABI	3.98875	Positive	n.d.*	3.98	n.d.*	1.64	n.d.*	3.84	n.d.*	WNV/TBEV/(USUV)
WS/21/1136	2021	ST: ABI	26.9404	Positive	n.d.*	0.38	n.d.*	0.34	n.d.*	0.36	n.d.*	Negative
WS/21/1137	2021	ST: ABI	46.5927	Doubtful	n.d.	n.d.	n.d.	n.d.	n.d.	n.d.	n.d.	n.d.
WS/21/1138	2021	ST: ABI	21.0685	Positive	n.d.*	0.62	n.d.*	2.69	n.d.*	0.57	n.d.*	TBEV
WS/21/1139	2021	ST: ABI	30.4453	Positive	n.d.*	1.65	n.d.*	1.75	n.d.*	1.52	n.d.*	WNV/TBEV/(USUV)
WS/21/1140	2021	ST: ABI	71.8303	Negative	n.d.	n.d.	n.d.	n.d.	n.d.	n.d.	n.d.	n.d.
WS/21/1141	2021	ST: ABI	50.3368	Negative	n.d.	n.d.	n.d.	n.d.	n.d.	n.d.	n.d.	n.d.
WS/21/1142	2021	ST: ABI	100.059	Negative	n.d.	n.d.	n.d.	n.d.	n.d.	n.d.	n.d.	n.d.
WS/21/1143	2021	ST: ABI	50.9972	Negative	n.d.	n.d.	n.d.	n.d.	n.d.	n.d.	n.d.	n.d.
WS/21/1144	2021	ST: ABI	14.9349	Positive	n.d.*	0.29	n.d.*	0.27	n.d.*	0.31	n.d.*	Negative
WS/21/1145	2021	ST: ABI	71.451	Negative	n.d.	n.d.	n.d.	n.d.	n.d.	n.d.	n.d.	n.d.
WS/21/1146	2021	ST: ABI	47.507	Doubtful	n.d.	n.d.	n.d.	n.d.	n.d.	n.d.	n.d.	n.d.
WS/21/1147	2021	ST: ABI	4.92382	Positive	n.d.*	2.51	n.d.*	0.24	n.d.*	0.69	n.d.*	WNV/(USUV)
WS/21/1148	2021	ST: ABI	4.69496	Positive	n.d.*	0.24	n.d.*	0.31	n.d.*	1.36	n.d.*	(USUV)
WS/21/1149	2021	ST: ABI	47.2281	Doubtful	n.d.	n.d.	n.d.	n.d.	n.d.	n.d.	n.d.	n.d.
WS/21/1150	2021	ST: ABI	4.23723	Positive	n.d.*	3.46	n.d.*	0.34	n.d.*	1.95	n.d.*	WNV/(USUV)
WS/21/1151	2021	ST: ABI	5.03498	Positive	n.d.*	0.47	n.d.*	0.29	n.d.*	2.19	n.d.*	(USUV)
WS/21/1152	2021	ST: ABI	17.9886	Positive	n.d.*	0.38	n.d.*	1.93	n.d.*	0.42	n.d.*	TBEV
WS/21/1153	2021	ST: ABI	76.0806	Negative	n.d.	n.d.	n.d.	n.d.	n.d.	n.d.	n.d.	n.d.
WS/21/1154	2021	ST: ABI	59.5567	Negative	n.d.	n.d.	n.d.	n.d.	n.d.	n.d.	n.d.	n.d.
WS/21/1155	2021	ST: ABI	55.1878	Negative	n.d.	n.d.	n.d.	n.d.	n.d.	n.d.	n.d.	n.d.
WS/21/1156	2021	ST: ABI	68.3385	Negative	n.d.	n.d.	n.d.	n.d.	n.d.	n.d.	n.d.	n.d.
WS/21/1157	2021	ST: ABI	62.0284	Negative	n.d.	n.d.	n.d.	n.d.	n.d.	n.d.	n.d.	n.d.
WS/21/1158	2021	ST: ABI	74.1777	Negative	n.d.	n.d.	n.d.	n.d.	n.d.	n.d.	n.d.	n.d.
WS/21/1159	2021	ST: ABI	75.3744	Negative	n.d.	n.d.	n.d.	n.d.	n.d.	n.d.	n.d.	n.d.
WS/21/1160	2021	ST: ABI	71.4641	Negative	n.d.	n.d.	n.d.	n.d.	n.d.	n.d.	n.d.	n.d.
WS/21/1161	2021	ST: ABI	73.4977	Negative	n.d.	n.d.	n.d.	n.d.	n.d.	n.d.	n.d.	n.d.
WS/21/1162	2021	ST: ABI	66.913	Negative	n.d.	n.d.	n.d.	n.d.	n.d.	n.d.	n.d.	n.d.
WS/21/1163	2021	ST: ABI	4.57726	Positive	n.d.*	3.56	n.d.*	0.32	n.d.*	2.77	n.d.*	WNV/(USUV)
WS/21/1164	2021	ST: ABI	8.95835	Positive	n.d.*	0.34	n.d.*	3.58	n.d.*	0.35	n.d.*	TBEV
WS/21/1165	2021	ST: ABI	85.4378	Negative	n.d.	n.d.	n.d.	n.d.	n.d.	n.d.	n.d.	n.d.
WS/21/1166	2021	ST: ABI	97.5021	Negative	n.d.	n.d.	n.d.	n.d.	n.d.	n.d.	n.d.	n.d.
WS/21/1167	2021	ST: ABI	5.04806	Positive	n.d.*	3.1	n.d.*	0.47	n.d.*	1.48	n.d.*	WNV/(USUV)
WS/21/1168	2021	ST: ABI	73.3669	Negative	n.d.	n.d.	n.d.	n.d.	n.d.	n.d.	n.d.	n.d.
WS/21/1169	2021	ST: ABI	76.7737	Negative	n.d.	n.d.	n.d.	n.d.	n.d.	n.d.	n.d.	n.d.
WS/21/1170	2021	ST: ABI	54.4758	Negative	n.d.	n.d.	n.d.	n.d.	n.d.	n.d.	n.d.	n.d.
WS/21/1171	2021	ST: ABI	4.79304	Positive	n.d.*	3.33	n.d.*	0.35	n.d.*	1.72	n.d.*	WNV/(USUV)
WS/21/1172	2021	ST: ABI	75.7209	Negative	n.d.	n.d.	n.d.	n.d.	n.d.	n.d.	n.d.	n.d.
WS/21/1173	2021	ST: ABI	10.2269	Positive	n.d.*	0.34	n.d.*	0.25	n.d.*	1.09	n.d.*	(USUV)
WS/21/1174	2021	ST: ABI	9.78225	Positive	n.d.*	0.22	n.d.*	0.2	n.d.*	0.96	n.d.*	(USUV)
WS/21/1175	2021	ST: ABI	4.4334	Positive	n.d.*	2.83	n.d.*	0.39	n.d.*	3.44	n.d.*	WNV/(USUV)
WS/21/1176	2021	ST: ABI	17.0666	Positive	n.d.*	0.41	n.d.*	0.39	n.d.*	0.67	n.d.*	(USUV)
WS/21/1177	2021	ST: ABI	74.727	Negative	n.d.	n.d.	n.d.	n.d.	n.d.	n.d.	n.d.	n.d.
WS/21/1178	2021	ST: ABI	13.091	Positive	n.d.*	0.21	n.d.*	0.84	n.d.*	0.22	n.d.*	Negative
WS/21/1179	2021	ST: ABI	4.6688	Positive	n.d.*	0.63	n.d.*	1.85	n.d.*	0.44	n.d.*	TBEV
WS/21/1180	2021	ST: ABI	76.6364	Negative	n.d.	n.d.	n.d.	n.d.	n.d.	n.d.	n.d.	n.d.
WS/21/1181	2021	ST: ABI	11.7962	Positive	n.d.*	0.18	n.d.*	0.34	n.d.*	0.18	n.d.*	Negative
WS/21/1182	2021	ST: ABI	11.7047	Positive	n.d.*	0.29	n.d.*	0.46	n.d.*	0.3	n.d.*	Negative
WS/21/1183	2021	ST: ABI	73.3604	Negative	n.d.	n.d.	n.d.	n.d.	n.d.	n.d.	n.d.	n.d.
WS/21/1184	2021	ST: ABI	4.68842	Positive	n.d.*	0.92	n.d.*	2.73	n.d.*	0.56	n.d.*	TBEV
WS/21/1185	2021	ST: ABI	86.1505	Negative	n.d.	n.d.	n.d.	n.d.	n.d.	n.d.	n.d.	n.d.
WS/21/1186	2021	ST: ABI	39.8352	Positive	n.d.*	0.16	n.d.*	0.16	n.d.*	0.16	n.d.*	Negative
WS/21/1187	2021	ST: ABI	72.7784	Negative	n.d.	n.d.	n.d.	n.d.	n.d.	n.d.	n.d.	n.d.
WS/21/1188	2021	ST: ABI	12.8882	Positive	n.d.*	0.2	n.d.*	0.3	n.d.*	0.22	n.d.*	Negative
WS/21/1189	2021	ST: ABI	88.3345	Negative	n.d.	n.d.	n.d.	n.d.	n.d.	n.d.	n.d.	n.d.
WS/21/1190	2021	ST: ABI	86.86	Negative	n.d.	n.d.	n.d.	n.d.	n.d.	n.d.	n.d.	n.d.
WS/21/1191	2021	ST: ABI	4.12911	Positive	n.d.*	0.38	n.d.*	0.51	n.d.*	0.9	n.d.*	(USUV)
WS/21/1192	2021	ST: ABI	3.31995	Positive	n.d.*	1.13	n.d.*	1.04	n.d.*	3.57	n.d.*	WNV/(USUV)
WS/21/1193	2021	ST: BK	92.2921	Negative	n.d.	n.d.	n.d.	n.d.	n.d.	n.d.	n.d.	n.d.
WS/21/1194	2021	ST: BK	88.5498	Negative	n.d.	n.d.	n.d.	n.d.	n.d.	n.d.	n.d.	n.d.
WS/21/1195	2021	ST: BK	59.176	Negative	n.d.	n.d.	n.d.	n.d.	n.d.	n.d.	n.d.	n.d.
WS/21/1196	2021	ST: BK	82.011	Negative	n.d.	n.d.	n.d.	n.d.	n.d.	n.d.	n.d.	n.d.
WS/21/1197	2021	ST: BK	79.0242	Negative	n.d.	n.d.	n.d.	n.d.	n.d.	n.d.	n.d.	n.d.
WS/21/1198	2021	ST: BK	68.9038	Negative	n.d.	n.d.	n.d.	n.d.	n.d.	n.d.	n.d.	n.d.
WS/21/1199	2021	ST: BK	87.6037	Negative	n.d.	n.d.	n.d.	n.d.	n.d.	n.d.	n.d.	n.d.
WS/21/1200	2021	ST: BK	81.2375	Negative	n.d.	n.d.	n.d.	n.d.	n.d.	n.d.	n.d.	n.d.
WS/21/1201	2021	ST: BK	5.94973	Positive	n.d.*	0.3	n.d.*	1.29	n.d.*	0.31	n.d.*	Negative
WS/21/1202	2021	ST: BK	5.58084	Positive	n.d.*	2.66	n.d.*	0.91	n.d.*	3.49	n.d.*	WNV/(USUV)
WS/21/1203	2021	ST: BK	6.31266	Positive	n.d.*	1.42	n.d.*	0.34	n.d.*	0.58	n.d.*	WNV
WS/21/1204	2021	ST: BK	4.2481	Positive	n.d.*	1.54	n.d.*	0.24	n.d.*	0.42	n.d.*	WNV
WS/21/1205	2021	ST: BK	4.87282	Positive	n.d.*	0.14	n.d.*	0.34	n.d.*	0.12	n.d.*	Negative
WS/21/1206	2021	ST: BK	31.361	Positive	n.d.*	3.62	n.d.*	0.31	n.d.*	2.07	n.d.*	WNV/(USUV)
WS/21/1207	2021	ST: BK	3.30805	Positive	n.d.*	0.69	n.d.*	0.74	n.d.*	2.82	n.d.*	(USUV)
WS/21/1208	2021	ST: BK	49.105	Doubtful	n.d.	n.d.	n.d.	n.d.	n.d.	n.d.	n.d.	n.d.
WS/21/1209	2021	ST: BK	91.2152	Negative	n.d.	n.d.	n.d.	n.d.	n.d.	n.d.	n.d.	n.d.
WS/21/1210	2021	ST: BK	96.8913	Negative	n.d.	n.d.	n.d.	n.d.	n.d.	n.d.	n.d.	n.d.
WS/21/1211	2021	ST: BK	75.9661	Negative	n.d.	n.d.	n.d.	n.d.	n.d.	n.d.	n.d.	n.d.
WS/21/1212	2021	ST: BK	66.268	Negative	n.d.	n.d.	n.d.	n.d.	n.d.	n.d.	n.d.	n.d.
WS/21/1213	2021	ST: BK	51.953	Negative	n.d.	n.d.	n.d.	n.d.	n.d.	n.d.	n.d.	n.d.
WS/21/1214	2021	ST: BK	12.7146	Positive	n.d.*	0.27	n.d.*	3.4	n.d.*	0.28	n.d.*	TBEV
WS/21/1215	2021	ST: BK	54.0889	Negative	n.d.	n.d.	n.d.	n.d.	n.d.	n.d.	n.d.	n.d.
WS/21/1216	2021	ST: BK	84.9383	Negative	n.d.	n.d.	n.d.	n.d.	n.d.	n.d.	n.d.	n.d.
WS/21/1217	2021	ST: BK	3.56983	Positive	n.d.*	0.23	n.d.*	0.23	n.d.*	0.37	n.d.*	Negative
WS/21/1218	2021	ST: BK	3.61148	Positive	n.d.*	0.2	n.d.*	0.22	n.d.*	0.35	n.d.*	Negative
WS/21/1219	2021	ST: BK	4.3314	Positive	n.d.*	0.16	n.d.*	0.13	n.d.*	0.74	n.d.*	(USUV)
WS/21/1220	2021	ST: BK	41.6028	Doubtful	n.d.	n.d.	n.d.	n.d.	n.d.	n.d.	n.d.	n.d.
WS/21/1221	2021	ST: BK	72.5926	Negative	n.d.	n.d.	n.d.	n.d.	n.d.	n.d.	n.d.	n.d.
WS/21/1222	2021	ST: BK	4.17076	Positive	n.d.*	1.12	n.d.*	1.55	n.d.*	0.16	n.d.*	WNV/TBEV
WS/21/1223	2021	ST: BK	32.6878	Positive	n.d.*	0.41	n.d.*	0.42	n.d.*	0.41	n.d.*	Negative
WS/21/1224	2021	ST: BK	3.57578	Positive	n.d.*	0.92	n.d.*	0.31	n.d.*	0.55	n.d.*	Negative
WS/21/1225	2021	ST: BK	102.704	Negative	n.d.	n.d.	n.d.	n.d.	n.d.	n.d.	n.d.	n.d.
WS/21/1226	2021	ST: BK	35.1629	Positive	n.d.*	0.38	n.d.*	0.33	n.d.*	0.32	n.d.*	Negative
WS/21/1227	2021	ST: BK	15.9036	Positive	n.d.*	0.46	n.d.*	0.3	n.d.*	3.9	n.d.*	(USUV)
WS/21/1228	2021	ST: BK	3.84352	Positive	n.d.*	2.32	n.d.*	0.19	n.d.*	0.95	n.d.*	WNV/(USUV)
WS/21/1229	2021	ST: BK	3.76618	Positive	n.d.*	0.79	n.d.*	3.43	n.d.*	0.77	n.d.*	TBEV/(USUV)
WS/21/1230	2021	ST: BK	81.9872	Negative	n.d.	n.d.	n.d.	n.d.	n.d.	n.d.	n.d.	n.d.
WS/21/1231	2021	ST: BK	51.4175	Negative	n.d.	n.d.	n.d.	n.d.	n.d.	n.d.	n.d.	n.d.
WS/21/1232	2021	ST: BK	73.4196	Negative	n.d.	n.d.	n.d.	n.d.	n.d.	n.d.	n.d.	n.d.
WS/21/1233	2021	ST: BK	10.5489	Positive	n.d.*	1.04	n.d.*	0.99	n.d.*	3.66	n.d.*	(USUV)
WS/21/1234	2021	ST: BK	93.8212	Negative	n.d.	n.d.	n.d.	n.d.	n.d.	n.d.	n.d.	n.d.
WS/21/1235	2021	ST: BK	6.45545	Positive	n.d.*	1.36	n.d.*	0.16	n.d.*	0.34	n.d.*	WNV
WS/21/1236	2021	ST: BK	6.06872	Positive	n.d.*	0.72	n.d.*	1.52	n.d.*	0.77	n.d.*	TBEV/(USUV)
WS/21/1237	2021	ST: BK	4.16481	Positive	n.d.*	0.92	n.d.*	0.96	n.d.*	3.58	n.d.*	(USUV)
WS/21/1238	2021	ST: BK	3.98632	Positive	n.d.*	0.43	n.d.*	0.32	n.d.*	4	n.d.*	(USUV)
WS/21/1239	2021	ST: BK	4.16481	Positive	n.d.*	1.58	n.d.*	0.41	n.d.*	2.96	n.d.*	WNV/(USUV)
WS/21/1240	2021	ST: BK	35.2759	Positive	n.d.*	0.12	n.d.*	0.12	n.d.*	0.12	n.d.*	Negative
WS/21/1241	2021	ST: BK	69.9985	Negative	n.d.	n.d.	n.d.	n.d.	n.d.	n.d.	n.d.	n.d.
WS/21/1242	2021	ST: BK	4.3552	Positive	n.d.*	0.35	n.d.*	0.24	n.d.*	1.4	n.d.*	(USUV)
WS/21/1243	2021	ST: BK	73.6814	Negative	n.d.	n.d.	n.d.	n.d.	n.d.	n.d.	n.d.	n.d.
WS/21/1244	2021	ST: BK	3.77213	Positive	n.d.*	0.62	n.d.*	0.3	n.d.*	3.81	n.d.*	(USUV)
WS/21/1245	2021	ST: BK	3.26045	Positive	n.d.*	1.27	n.d.*	0.53	n.d.*	3.94	n.d.*	WNV/(USUV)
WS/21/1246	2021	ST: BK	4.30165	Positive	n.d.*	0.24	n.d.*	0.24	n.d.*	0.81	n.d.*	(USUV)
WS/21/1247	2021	ST: HZ	63.1861	Negative	n.d.	n.d.	n.d.	n.d.	n.d.	n.d.	n.d.	n.d.
WS/21/1248	2021	ST: HZ	50.6203	Negative	n.d.	n.d.	n.d.	n.d.	n.d.	n.d.	n.d.	n.d.
WS/21/1249	2021	ST: HZ	87.6097	Negative	n.d.	n.d.	n.d.	n.d.	n.d.	n.d.	n.d.	n.d.
WS/21/1250	2021	ST: HZ	95.0112	Negative	n.d.	n.d.	n.d.	n.d.	n.d.	n.d.	n.d.	n.d.
WS/21/1251	2021	ST: HZ	6.66964	Positive	n.d.*	0.18	n.d.*	0.21	n.d.*	0.17	n.d.*	Negative
WS/21/1252	2021	ST: HZ	71.7537	Negative	n.d.	n.d.	n.d.	n.d.	n.d.	n.d.	n.d.	n.d.
WS/21/1253	2021	ST: HZ	77.4654	Negative	n.d.	n.d.	n.d.	n.d.	n.d.	n.d.	n.d.	n.d.
WS/21/1254	2021	ST: HZ	68.7431	Negative	n.d.	n.d.	n.d.	n.d.	n.d.	n.d.	n.d.	n.d.
WS/21/1255	2021	ST: HZ	66.9047	Negative	n.d.	n.d.	n.d.	n.d.	n.d.	n.d.	n.d.	n.d.
WS/21/1256	2021	ST: HZ	55.9155	Negative	n.d.	n.d.	n.d.	n.d.	n.d.	n.d.	n.d.	n.d.
WS/21/1257	2021	ST: HZ	92.0779	Negative	n.d.	n.d.	n.d.	n.d.	n.d.	n.d.	n.d.	n.d.
WS/21/1258	2021	ST: HZ	77.4892	Negative	n.d.	n.d.	n.d.	n.d.	n.d.	n.d.	n.d.	n.d.
WS/21/1259	2021	ST: HZ	22.1508	Positive	n.d.*	0.34	n.d.*	0.34	n.d.*	0.29	n.d.*	Negative
WS/21/1260	2021	ST: HZ	56.7663	Negative	n.d.	n.d.	n.d.	n.d.	n.d.	n.d.	n.d.	n.d.
WS/21/1261	2021	ST: HZ	81.4696	Negative	n.d.	n.d.	n.d.	n.d.	n.d.	n.d.	n.d.	n.d.
WS/21/1262	2021	ST: HZ	71.9441	Negative	n.d.	n.d.	n.d.	n.d.	n.d.	n.d.	n.d.	n.d.
WS/21/1263	2021	ST: HZ	62.5554	Negative	n.d.	n.d.	n.d.	n.d.	n.d.	n.d.	n.d.	n.d.
WS/21/1264	2021	ST: HZ	51.6047	Negative	n.d.	n.d.	n.d.	n.d.	n.d.	n.d.	n.d.	n.d.
WS/21/1265	2021	ST: HZ	94.1603	Negative	n.d.	n.d.	n.d.	n.d.	n.d.	n.d.	n.d.	n.d.
WS/21/1266	2021	ST: HZ	52.2981	Negative	n.d.	n.d.	n.d.	n.d.	n.d.	n.d.	n.d.	n.d.
WS/21/1267	2021	ST: HZ	3.33185	Positive	n.d.*	0.55	n.d.*	0.23	n.d.*	2.72	n.d.*	(USUV)
WS/21/1268	2021	ST: HZ	3.43299	Positive	n.d.*	0.63	n.d.*	0.27	n.d.*	2.71	n.d.*	(USUV)
WS/21/1269	2021	ST: HZ	81.0293	Negative	n.d.	n.d.	n.d.	n.d.	n.d.	n.d.	n.d.	n.d.
WS/21/1270	2021	ST: HZ	75.3235	Negative	n.d.	n.d.	n.d.	n.d.	n.d.	n.d.	n.d.	n.d.
WS/21/1271	2021	ST: HZ	73.5803	Negative	n.d.	n.d.	n.d.	n.d.	n.d.	n.d.	n.d.	n.d.
WS/21/1272	2021	ST: HZ	56.1178	Negative	n.d.	n.d.	n.d.	n.d.	n.d.	n.d.	n.d.	n.d.
WS/21/1273	2021	ST: HZ	86.0806	Negative	n.d.	n.d.	n.d.	n.d.	n.d.	n.d.	n.d.	n.d.
WS/21/1274	2021	ST: HZ	90.769	Negative	n.d.	n.d.	n.d.	n.d.	n.d.	n.d.	n.d.	n.d.
WS/21/1275	2021	ST: HZ	72.4795	Negative	n.d.	n.d.	n.d.	n.d.	n.d.	n.d.	n.d.	n.d.
WS/21/1276	2021	ST: HZ	81.0353	Negative	n.d.	n.d.	n.d.	n.d.	n.d.	n.d.	n.d.	n.d.
WS/21/1277	2021	ST: HZ	84.2184	Negative	n.d.	n.d.	n.d.	n.d.	n.d.	n.d.	n.d.	n.d.
WS/21/1278	2021	ST: HZ	65.5898	Negative	n.d.	n.d.	n.d.	n.d.	n.d.	n.d.	n.d.	n.d.
WS/21/1279	2021	ST: HZ	55.6418	Negative	n.d.	n.d.	n.d.	n.d.	n.d.	n.d.	n.d.	n.d.
WS/21/1280	2021	ST: HZ	78.6316	Negative	n.d.	n.d.	n.d.	n.d.	n.d.	n.d.	n.d.	n.d.
WS/21/1281	2021	ST: HZ	81.3268	Negative	n.d.	n.d.	n.d.	n.d.	n.d.	n.d.	n.d.	n.d.
WS/21/1282	2021	ST: HZ	101.685	Negative	n.d.	n.d.	n.d.	n.d.	n.d.	n.d.	n.d.	n.d.
WS/21/1283	2021	ST: HZ	91.5149	Negative	n.d.	n.d.	n.d.	n.d.	n.d.	n.d.	n.d.	n.d.
WS/21/1284	2021	ST: HZ	88.3373	Negative	n.d.	n.d.	n.d.	n.d.	n.d.	n.d.	n.d.	n.d.
WS/21/1285	2021	ST: HZ	90.9215	Negative	n.d.	n.d.	n.d.	n.d.	n.d.	n.d.	n.d.	n.d.
WS/21/1286	2021	ST: HZ	83.5461	Negative	n.d.	n.d.	n.d.	n.d.	n.d.	n.d.	n.d.	n.d.
WS/21/1287	2021	ST: HZ	91.0389	Negative	n.d.	n.d.	n.d.	n.d.	n.d.	n.d.	n.d.	n.d.
WS/21/1288	2021	ST: HZ	82.7362	Negative	n.d.	n.d.	n.d.	n.d.	n.d.	n.d.	n.d.	n.d.
WS/21/1289	2021	ST: HZ	85.747	Negative	n.d.	n.d.	n.d.	n.d.	n.d.	n.d.	n.d.	n.d.
WS/21/1290	2021	ST: HZ	82.254	Negative	n.d.	n.d.	n.d.	n.d.	n.d.	n.d.	n.d.	n.d.
WS/21/1291	2021	ST: HZ	88.9246	Negative	n.d.	n.d.	n.d.	n.d.	n.d.	n.d.	n.d.	n.d.
WS/21/1292	2021	ST: HZ	84.2818	Negative	n.d.	n.d.	n.d.	n.d.	n.d.	n.d.	n.d.	n.d.
WS/21/1293	2021	ST: HZ	51.8324	Negative	n.d.	n.d.	n.d.	n.d.	n.d.	n.d.	n.d.	n.d.
WS/21/1294	2021	ST: HZ	92.0343	Negative	n.d.	n.d.	n.d.	n.d.	n.d.	n.d.	n.d.	n.d.
WS/21/1295	2021	ST: HZ	17.205	Positive	n.d.*	0.49	n.d.*	1.8	n.d.*	0.96	n.d.*	TBEV/(USUV)
WS/21/1296	2021	ST: HZ	84.4549	Negative	n.d.	n.d.	n.d.	n.d.	n.d.	n.d.	n.d.	n.d.
WS/21/1297	2021	ST: HZ	71.5465	Negative	n.d.	n.d.	n.d.	n.d.	n.d.	n.d.	n.d.	n.d.
WS/21/1298	2021	ST: HZ	82.7115	Negative	n.d.	n.d.	n.d.	n.d.	n.d.	n.d.	n.d.	n.d.
WS/21/1299	2021	ST: HZ	80.0841	Negative	n.d.	n.d.	n.d.	n.d.	n.d.	n.d.	n.d.	n.d.
WS/21/1300	2021	ST: HZ	81.2711	Negative	n.d.	n.d.	n.d.	n.d.	n.d.	n.d.	n.d.	n.d.
WS/21/1301	2021	ST: HZ	97.3818	Negative	n.d.	n.d.	n.d.	n.d.	n.d.	n.d.	n.d.	n.d.
WS/21/1302	2021	ST: HZ	87.5522	Negative	n.d.	n.d.	n.d.	n.d.	n.d.	n.d.	n.d.	n.d.
WS/21/1303	2021	ST: HZ	57.2038	Negative	n.d.	n.d.	n.d.	n.d.	n.d.	n.d.	n.d.	n.d.
WS/21/1304	2021	ST: HZ	81.4503	Negative	n.d.	n.d.	n.d.	n.d.	n.d.	n.d.	n.d.	n.d.
WS/21/1305	2021	ST: HZ	80.4612	Negative	n.d.	n.d.	n.d.	n.d.	n.d.	n.d.	n.d.	n.d.
WS/21/1306	2021	ST: HZ	77.3701	Negative	n.d.	n.d.	n.d.	n.d.	n.d.	n.d.	n.d.	n.d.
WS/21/1307	2021	ST: HZ	67.1262	Negative	n.d.	n.d.	n.d.	n.d.	n.d.	n.d.	n.d.	n.d.
WS/21/1308	2021	ST: HZ	81.7965	Negative	n.d.	n.d.	n.d.	n.d.	n.d.	n.d.	n.d.	n.d.
WS/21/1309	2021	ST: HZ	96.0712	Negative	n.d.	n.d.	n.d.	n.d.	n.d.	n.d.	n.d.	n.d.
WS/21/1310	2021	ST: HZ	4.38317	Positive	n.d.*	0.46	n.d.*	0.44	n.d.*	1.25	n.d.*	(USUV)
WS/21/1311	2021	ST: HZ	86.835	Negative	n.d.	n.d.	n.d.	n.d.	n.d.	n.d.	n.d.	n.d.
WS/21/1312	2021	ST: HZ	58.7493	Negative	n.d.	n.d.	n.d.	n.d.	n.d.	n.d.	n.d.	n.d.
WS/21/1313	2021	ST: HZ	82.2355	Negative	n.d.	n.d.	n.d.	n.d.	n.d.	n.d.	n.d.	n.d.
WS/21/1314	2021	ST: HZ	87.342	Negative	n.d.	n.d.	n.d.	n.d.	n.d.	n.d.	n.d.	n.d.
WS/21/1315	2021	ST: HZ	77.7349	Negative	n.d.	n.d.	n.d.	n.d.	n.d.	n.d.	n.d.	n.d.
WS/21/1316	2021	ST: HZ	60.3567	Negative	n.d.	n.d.	n.d.	n.d.	n.d.	n.d.	n.d.	n.d.
WS/21/1317	2021	ST: HZ	96.3309	Negative	n.d.	n.d.	n.d.	n.d.	n.d.	n.d.	n.d.	n.d.
WS/21/1318	2021	ST: HZ	95.4406	Negative	n.d.	n.d.	n.d.	n.d.	n.d.	n.d.	n.d.	n.d.
WS/21/1319	2021	ST: HZ	85.611	Negative	n.d.	n.d.	n.d.	n.d.	n.d.	n.d.	n.d.	n.d.
WS/21/1320	2021	ST: HZ	78.2109	Negative	n.d.	n.d.	n.d.	n.d.	n.d.	n.d.	n.d.	n.d.
WS/21/1321	2021	ST: HZ	82.5631	Negative	n.d.	n.d.	n.d.	n.d.	n.d.	n.d.	n.d.	n.d.
WS/21/1322	2021	ST: HZ	85.8273	Negative	n.d.	n.d.	n.d.	n.d.	n.d.	n.d.	n.d.	n.d.
WS/21/1323	2021	ST: HZ	80.3066	Negative	n.d.	n.d.	n.d.	n.d.	n.d.	n.d.	n.d.	n.d.
WS/21/1324	2021	ST: HZ	82.4457	Negative	n.d.	n.d.	n.d.	n.d.	n.d.	n.d.	n.d.	n.d.
WS/21/1325	2021	ST: HZ	94.5999	Negative	n.d.	n.d.	n.d.	n.d.	n.d.	n.d.	n.d.	n.d.
WS/21/1326	2021	ST: HZ	84.7764	Negative	n.d.	n.d.	n.d.	n.d.	n.d.	n.d.	n.d.	n.d.
WS/21/1327	2021	ST: HZ	92.6401	Negative	n.d.	n.d.	n.d.	n.d.	n.d.	n.d.	n.d.	n.d.
WS/21/1328	2021	ST: HZ	3.84532	Positive	n.d.*	0.87	n.d.*	0.56	n.d.*	3.46	n.d.*	(USUV)
WS/21/1329	2021	ST: HZ	68.2637	Negative	n.d.	n.d.	n.d.	n.d.	n.d.	n.d.	n.d.	n.d.
WS/21/1330	2021	ST: HZ	84.1767	Negative	n.d.	n.d.	n.d.	n.d.	n.d.	n.d.	n.d.	n.d.
WS/21/1331	2021	ST: HZ	82.186	Negative	n.d.	n.d.	n.d.	n.d.	n.d.	n.d.	n.d.	n.d.
WS/21/1332	2021	ST: HZ	83.5276	Negative	n.d.	n.d.	n.d.	n.d.	n.d.	n.d.	n.d.	n.d.
WS/21/1333	2021	ST: HZ	93.1594	Negative	n.d.	n.d.	n.d.	n.d.	n.d.	n.d.	n.d.	n.d.
WS/21/1334	2021	ST: HZ	53.6923	Negative	n.d.	n.d.	n.d.	n.d.	n.d.	n.d.	n.d.	n.d.
WS/21/1335	2021	ST: HZ	85.104	Negative	n.d.	n.d.	n.d.	n.d.	n.d.	n.d.	n.d.	n.d.
WS/21/1336	2021	ST: HZ	79.7626	Negative	n.d.	n.d.	n.d.	n.d.	n.d.	n.d.	n.d.	n.d.
WS/21/1337	2021	ST: HZ	51.0958	Negative	n.d.	n.d.	n.d.	n.d.	n.d.	n.d.	n.d.	n.d.
WS/21/1338	2021	ST: HZ	88.7886	Negative	n.d.	n.d.	n.d.	n.d.	n.d.	n.d.	n.d.	n.d.
WS/21/1339	2021	ST: HZ	75.7504	Negative	n.d.	n.d.	n.d.	n.d.	n.d.	n.d.	n.d.	n.d.
WS/21/1340	2021	ST: HZ	74.2295	Negative	n.d.	n.d.	n.d.	n.d.	n.d.	n.d.	n.d.	n.d.
WS/21/1341	2021	ST: HZ	91.1069	Negative	n.d.	n.d.	n.d.	n.d.	n.d.	n.d.	n.d.	n.d.
WS/21/1342	2021	ST: HZ	104.281	Negative	n.d.	n.d.	n.d.	n.d.	n.d.	n.d.	n.d.	n.d.
WS/21/1343	2021	ST: HZ	78.4087	Negative	n.d.	n.d.	n.d.	n.d.	n.d.	n.d.	n.d.	n.d.
WS/21/1344	2021	ST: HZ	83.8676	Negative	n.d.	n.d.	n.d.	n.d.	n.d.	n.d.	n.d.	n.d.
WS/21/1345	2021	ST: HZ	78.0872	Negative	n.d.	n.d.	n.d.	n.d.	n.d.	n.d.	n.d.	n.d.
WS/21/1346	2021	ST: HZ	83.8243	Negative	n.d.	n.d.	n.d.	n.d.	n.d.	n.d.	n.d.	n.d.
WS/21/1347	2021	ST: HZ	86.5259	Negative	n.d.	n.d.	n.d.	n.d.	n.d.	n.d.	n.d.	n.d.
WS/21/1348	2021	ST: HZ	59.6025	Negative	n.d.	n.d.	n.d.	n.d.	n.d.	n.d.	n.d.	n.d.
WS/21/1349	2021	ST: HZ	88.6402	Negative	n.d.	n.d.	n.d.	n.d.	n.d.	n.d.	n.d.	n.d.
WS/21/1350	2021	ST: HZ	97.5364	Negative	n.d.	n.d.	n.d.	n.d.	n.d.	n.d.	n.d.	n.d.
WS/21/1351	2021	ST: HZ	67.4477	Negative	n.d.	n.d.	n.d.	n.d.	n.d.	n.d.	n.d.	n.d.
WS/21/1352	2021	ST: HZ	80.1768	Negative	n.d.	n.d.	n.d.	n.d.	n.d.	n.d.	n.d.	n.d.
WS/21/1353	2021	ST: HZ	71.1323	Negative	n.d.	n.d.	n.d.	n.d.	n.d.	n.d.	n.d.	n.d.
WS/21/1354	2021	ST: HZ	17.508	Positive	n.d.*	0.41	n.d.*	0.4	n.d.*	0.42	n.d.*	Negative
WS/21/1355	2021	ST: HZ	17.8356	Positive	n.d.*	0.28	n.d.*	0.29	n.d.*	0.28	n.d.*	Negative
WS/21/1356	2021	ST: HZ	83.2741	Negative	n.d.	n.d.	n.d.	n.d.	n.d.	n.d.	n.d.	n.d.
WS/21/1357	2021	ST: HZ	90.6309	Negative	n.d.	n.d.	n.d.	n.d.	n.d.	n.d.	n.d.	n.d.
WS/21/1358	2021	ST: HZ	91.787	Negative	n.d.	n.d.	n.d.	n.d.	n.d.	n.d.	n.d.	n.d.
WS/21/1359	2021	ST: HZ	86.495	Negative	n.d.	n.d.	n.d.	n.d.	n.d.	n.d.	n.d.	n.d.
WS/21/1360	2021	ST: HZ	86.8165	Negative	n.d.	n.d.	n.d.	n.d.	n.d.	n.d.	n.d.	n.d.
WS/21/1361	2021	ST: HZ	86.7114	Negative	n.d.	n.d.	n.d.	n.d.	n.d.	n.d.	n.d.	n.d.
WS/21/1362	2021	ST: HZ	66.6749	Negative	n.d.	n.d.	n.d.	n.d.	n.d.	n.d.	n.d.	n.d.
WS/21/1363	2021	ST: HZ	83.169	Negative	n.d.	n.d.	n.d.	n.d.	n.d.	n.d.	n.d.	n.d.
WS/21/1364	2021	ST: HZ	70.2297	Negative	n.d.	n.d.	n.d.	n.d.	n.d.	n.d.	n.d.	n.d.
WS/21/1365	2021	ST: HZ	91.4902	Negative	n.d.	n.d.	n.d.	n.d.	n.d.	n.d.	n.d.	n.d.
WS/21/1366	2021	ST: HZ	76.5293	Negative	n.d.	n.d.	n.d.	n.d.	n.d.	n.d.	n.d.	n.d.
WS/21/1367	2021	ST: HZ	81.3391	Negative	n.d.	n.d.	n.d.	n.d.	n.d.	n.d.	n.d.	n.d.
WS/21/1368	2021	ST: HZ	59.6222	Negative	n.d.	n.d.	n.d.	n.d.	n.d.	n.d.	n.d.	n.d.
WS/21/1369	2021	ST: HZ	87.8489	Negative	n.d.	n.d.	n.d.	n.d.	n.d.	n.d.	n.d.	n.d.
WS/21/1370	2021	ST: HZ	82.1304	Negative	n.d.	n.d.	n.d.	n.d.	n.d.	n.d.	n.d.	n.d.
WS/21/1371	2021	ST: HZ	79.7379	Negative	n.d.	n.d.	n.d.	n.d.	n.d.	n.d.	n.d.	n.d.
WS/21/1372	2021	ST: HZ	81.5925	Negative	n.d.	n.d.	n.d.	n.d.	n.d.	n.d.	n.d.	n.d.
WS/21/1373	2021	ST: HZ	92.467	Negative	n.d.	n.d.	n.d.	n.d.	n.d.	n.d.	n.d.	n.d.
WS/21/1374	2021	ST: HZ	84.5613	Negative	n.d.	n.d.	n.d.	n.d.	n.d.	n.d.	n.d.	n.d.
WS/21/1375	2021	ST: HZ	77.4515	Negative	n.d.	n.d.	n.d.	n.d.	n.d.	n.d.	n.d.	n.d.
WS/21/1376	2021	ST: HZ	97.219	Negative	n.d.	n.d.	n.d.	n.d.	n.d.	n.d.	n.d.	n.d.
WS/21/1377	2021	ST: HZ	103.629	Negative	n.d.	n.d.	n.d.	n.d.	n.d.	n.d.	n.d.	n.d.
WS/21/1378	2021	ST: HZ	103.997	Negative	n.d.	n.d.	n.d.	n.d.	n.d.	n.d.	n.d.	n.d.
WS/21/1379	2021	ST: HZ	87.0702	Negative	n.d.	n.d.	n.d.	n.d.	n.d.	n.d.	n.d.	n.d.
WS/21/1380	2021	ST: HZ	84.0312	Negative	n.d.	n.d.	n.d.	n.d.	n.d.	n.d.	n.d.	n.d.
WS/21/1381	2021	ST: HZ	92.4909	Negative	n.d.	n.d.	n.d.	n.d.	n.d.	n.d.	n.d.	n.d.
WS/21/1382	2021	ST: HZ	93.4945	Negative	n.d.	n.d.	n.d.	n.d.	n.d.	n.d.	n.d.	n.d.
WS/21/1383	2021	ST: HZ	86.2716	Negative	n.d.	n.d.	n.d.	n.d.	n.d.	n.d.	n.d.	n.d.
WS/21/1384	2021	ST: HZ	68.377	Negative	n.d.	n.d.	n.d.	n.d.	n.d.	n.d.	n.d.	n.d.
WS/21/1385	2021	ST: HZ	105.297	Negative	n.d.	n.d.	n.d.	n.d.	n.d.	n.d.	n.d.	n.d.
WS/21/1386	2021	ST: HZ	96.0458	Negative	n.d.	n.d.	n.d.	n.d.	n.d.	n.d.	n.d.	n.d.
WS/21/1387	2021	ST: HZ	84.9571	Negative	n.d.	n.d.	n.d.	n.d.	n.d.	n.d.	n.d.	n.d.
WS/21/1388	2021	ST: HZ	77.8826	Negative	n.d.	n.d.	n.d.	n.d.	n.d.	n.d.	n.d.	n.d.
WS/21/1389	2021	ST: HZ	83.2962	Negative	n.d.	n.d.	n.d.	n.d.	n.d.	n.d.	n.d.	n.d.
WS/21/1390	2021	ST: HZ	76.6388	Negative	n.d.	n.d.	n.d.	n.d.	n.d.	n.d.	n.d.	n.d.
WS/21/1391	2021	ST: HZ	71.4301	Negative	n.d.	n.d.	n.d.	n.d.	n.d.	n.d.	n.d.	n.d.
WS/21/1392	2021	ST: HZ	70.9848	Negative	n.d.	n.d.	n.d.	n.d.	n.d.	n.d.	n.d.	n.d.
WS/21/1393	2021	ST: HZ	98.3992	Negative	n.d.	n.d.	n.d.	n.d.	n.d.	n.d.	n.d.	n.d.
WS/21/1394	2021	ST: HZ	101.594	Negative	n.d.	n.d.	n.d.	n.d.	n.d.	n.d.	n.d.	n.d.
WS/21/1395	2021	ST: HZ	84.7238	Negative	n.d.	n.d.	n.d.	n.d.	n.d.	n.d.	n.d.	n.d.
WS/21/1396	2021	ST: HZ	75.2111	Negative	n.d.	n.d.	n.d.	n.d.	n.d.	n.d.	n.d.	n.d.
WS/21/1397	2021	ST: HZ	85.4871	Negative	n.d.	n.d.	n.d.	n.d.	n.d.	n.d.	n.d.	n.d.
WS/21/1398	2021	ST: HZ	77.3738	Negative	n.d.	n.d.	n.d.	n.d.	n.d.	n.d.	n.d.	n.d.
WS/21/1399	2021	ST: HZ	68.8646	Negative	n.d.	n.d.	n.d.	n.d.	n.d.	n.d.	n.d.	n.d.
WS/21/1400	2021	ST: HZ	81.3174	Negative	n.d.	n.d.	n.d.	n.d.	n.d.	n.d.	n.d.	n.d.
WS/21/1401	2021	ST: HZ	105.594	Negative	n.d.	n.d.	n.d.	n.d.	n.d.	n.d.	n.d.	n.d.
WS/21/1402	2021	ST: HZ	92.5616	Negative	n.d.	n.d.	n.d.	n.d.	n.d.	n.d.	n.d.	n.d.
WS/21/1403	2021	ST: HZ	87.9254	Negative	n.d.	n.d.	n.d.	n.d.	n.d.	n.d.	n.d.	n.d.
WS/21/1404	2021	ST: HZ	89.876	Negative	n.d.	n.d.	n.d.	n.d.	n.d.	n.d.	n.d.	n.d.
WS/21/1405	2021	ST: HZ	85.2044	Negative	n.d.	n.d.	n.d.	n.d.	n.d.	n.d.	n.d.	n.d.
WS/21/1406	2021	ST: HZ	52.758	Negative	n.d.	n.d.	n.d.	n.d.	n.d.	n.d.	n.d.	n.d.
WS/21/1407	2021	ST: HZ	84.9571	Negative	n.d.	n.d.	n.d.	n.d.	n.d.	n.d.	n.d.	n.d.
WS/21/1408	2021	ST: HZ	84.0242	Negative	n.d.	n.d.	n.d.	n.d.	n.d.	n.d.	n.d.	n.d.
WS/21/1409	2021	ST: HZ	94.6323	Negative	n.d.	n.d.	n.d.	n.d.	n.d.	n.d.	n.d.	n.d.
WS/21/1410	2021	ST: HZ	92.2365	Negative	n.d.	n.d.	n.d.	n.d.	n.d.	n.d.	n.d.	n.d.
WS/21/1411	2021	ST: HZ	89.9961	Negative	n.d.	n.d.	n.d.	n.d.	n.d.	n.d.	n.d.	n.d.
WS/21/1412	2021	ST: HZ	75.7129	Negative	n.d.	n.d.	n.d.	n.d.	n.d.	n.d.	n.d.	n.d.
WS/21/1413	2021	ST: HZ	89.2682	Negative	n.d.	n.d.	n.d.	n.d.	n.d.	n.d.	n.d.	n.d.
WS/21/1414	2021	ST: HZ	83.3174	Negative	n.d.	n.d.	n.d.	n.d.	n.d.	n.d.	n.d.	n.d.
WS/21/1415	2021	ST: HZ	84.003	Negative	n.d.	n.d.	n.d.	n.d.	n.d.	n.d.	n.d.	n.d.
WS/21/1416	2021	ST: HZ	91.8124	Negative	n.d.	n.d.	n.d.	n.d.	n.d.	n.d.	n.d.	n.d.
WS/21/1417	2021	ST: HZ	105.12	Negative	n.d.	n.d.	n.d.	n.d.	n.d.	n.d.	n.d.	n.d.
WS/21/1418	2021	ST: HZ	108.18	Negative	n.d.	n.d.	n.d.	n.d.	n.d.	n.d.	n.d.	n.d.
WS/21/1419	2021	ST: HZ	57.4437	Negative	n.d.	n.d.	n.d.	n.d.	n.d.	n.d.	n.d.	n.d.
WS/21/1420	2021	ST: HZ	92.2223	Negative	n.d.	n.d.	n.d.	n.d.	n.d.	n.d.	n.d.	n.d.
WS/21/1421	2021	ST: HZ	91.2117	Negative	n.d.	n.d.	n.d.	n.d.	n.d.	n.d.	n.d.	n.d.
WS/21/1422	2021	ST: HZ	82.6531	Negative	n.d.	n.d.	n.d.	n.d.	n.d.	n.d.	n.d.	n.d.
WS/21/1423	2021	ST: HZ	80.4481	Negative	n.d.	n.d.	n.d.	n.d.	n.d.	n.d.	n.d.	n.d.
WS/21/1424	2021	ST: HZ	77.9179	Negative	n.d.	n.d.	n.d.	n.d.	n.d.	n.d.	n.d.	n.d.
WS/21/1425	2021	ST: HZ	91.1552	Negative	n.d.	n.d.	n.d.	n.d.	n.d.	n.d.	n.d.	n.d.
WS/21/1426	2021	ST: HZ	94.9857	Negative	n.d.	n.d.	n.d.	n.d.	n.d.	n.d.	n.d.	n.d.
WS/21/1427	2021	ST: HZ	68.589	Negative	n.d.	n.d.	n.d.	n.d.	n.d.	n.d.	n.d.	n.d.
WS/21/1428	2021	ST: HZ	71.84	Negative	n.d.	n.d.	n.d.	n.d.	n.d.	n.d.	n.d.	n.d.
WS/21/1429	2021	ST: HZ	62.1859	Negative	n.d.	n.d.	n.d.	n.d.	n.d.	n.d.	n.d.	n.d.
WS/21/1430	2021	ST: HZ	79.6848	Negative	n.d.	n.d.	n.d.	n.d.	n.d.	n.d.	n.d.	n.d.
WS/21/1431	2021	ST: HZ	93.2824	Negative	n.d.	n.d.	n.d.	n.d.	n.d.	n.d.	n.d.	n.d.
WS/21/1432	2021	ST: HZ	76.9568	Negative	n.d.	n.d.	n.d.	n.d.	n.d.	n.d.	n.d.	n.d.
WS/21/1433	2021	ST: HZ	76.5751	Negative	n.d.	n.d.	n.d.	n.d.	n.d.	n.d.	n.d.	n.d.
WS/21/1434	2021	ST: HZ	90.7877	Negative	n.d.	n.d.	n.d.	n.d.	n.d.	n.d.	n.d.	n.d.
WS/21/1435	2021	ST: HZ	68.6526	Negative	n.d.	n.d.	n.d.	n.d.	n.d.	n.d.	n.d.	n.d.
WS/21/1436	2021	ST: HZ	73.5998	Negative	n.d.	n.d.	n.d.	n.d.	n.d.	n.d.	n.d.	n.d.
WS/21/1437	2021	ST: HZ	73.7765	Negative	n.d.	n.d.	n.d.	n.d.	n.d.	n.d.	n.d.	n.d.
WS/21/1438	2021	ST: HZ	61.6488	Negative	n.d.	n.d.	n.d.	n.d.	n.d.	n.d.	n.d.	n.d.
WS/21/1439	2021	ST: HZ	73.2959	Negative	n.d.	n.d.	n.d.	n.d.	n.d.	n.d.	n.d.	n.d.
WS/21/1440	2021	ST: HZ	84.1019	Negative	n.d.	n.d.	n.d.	n.d.	n.d.	n.d.	n.d.	n.d.
WS/21/1441	2021	ST: HZ	64.4404	Negative	n.d.	n.d.	n.d.	n.d.	n.d.	n.d.	n.d.	n.d.
WS/21/1442	2021	ST: HZ	4.47366	Positive	n.d.*	0.93	n.d.*	0.78	n.d.*	2.55	n.d.*	(USUV)
WS/21/1443	2021	ST: HZ	84.2927	Negative	n.d.	n.d.	n.d.	n.d.	n.d.	n.d.	n.d.	n.d.
WS/21/1444	2021	ST: HZ	85.473	Negative	n.d.	n.d.	n.d.	n.d.	n.d.	n.d.	n.d.	n.d.
WS/21/1445	2021	ST: HZ	94.7595	Negative	n.d.	n.d.	n.d.	n.d.	n.d.	n.d.	n.d.	n.d.
WS/21/1446	2021	ST: HZ	4.09202	Positive	n.d.*	2.02	n.d.*	0.25	n.d.*	3.62	n.d.*	WNV/(USUV)
WS/21/1447	2021	ST: HZ	75.1051	Negative	n.d.	n.d.	n.d.	n.d.	n.d.	n.d.	n.d.	n.d.
WS/21/1448	2021	ST: HZ	85.2327	Negative	n.d.	n.d.	n.d.	n.d.	n.d.	n.d.	n.d.	n.d.
WS/21/1449	2021	ST: HZ	98.3851	Negative	n.d.	n.d.	n.d.	n.d.	n.d.	n.d.	n.d.	n.d.
WS/21/1450	2021	ST: HZ	112.442	Negative	n.d.	n.d.	n.d.	n.d.	n.d.	n.d.	n.d.	n.d.
WS/21/1451	2021	ST: HZ	88.2151	Negative	n.d.	n.d.	n.d.	n.d.	n.d.	n.d.	n.d.	n.d.
WS/21/1452	2021	ST: HZ	95.5511	Negative	n.d.	n.d.	n.d.	n.d.	n.d.	n.d.	n.d.	n.d.
WS/21/1453	2021	ST: HZ	51.0689	Negative	n.d.	n.d.	n.d.	n.d.	n.d.	n.d.	n.d.	n.d.
WS/21/1454	2021	ST: HZ	65.5217	Negative	n.d.	n.d.	n.d.	n.d.	n.d.	n.d.	n.d.	n.d.
WS/21/1455	2021	ST: HZ	82.8863	Negative	n.d.	n.d.	n.d.	n.d.	n.d.	n.d.	n.d.	n.d.
WS/21/1456	2021	ST: HZ	94.9362	Negative	n.d.	n.d.	n.d.	n.d.	n.d.	n.d.	n.d.	n.d.
WS/21/1457	2021	ST: HZ	94.0387	Negative	n.d.	n.d.	n.d.	n.d.	n.d.	n.d.	n.d.	n.d.
WS/21/1458	2021	ST: HZ	91.3601	Negative	n.d.	n.d.	n.d.	n.d.	n.d.	n.d.	n.d.	n.d.
WS/21/1459	2021	ST: HZ	92.0386	Negative	n.d.	n.d.	n.d.	n.d.	n.d.	n.d.	n.d.	n.d.
WS/21/1460	2021	ST: HZ	68.7657	Negative	n.d.	n.d.	n.d.	n.d.	n.d.	n.d.	n.d.	n.d.
WS/21/1461	2021	ST: HZ	93.3319	Negative	n.d.	n.d.	n.d.	n.d.	n.d.	n.d.	n.d.	n.d.
WS/21/1462	2021	ST: HZ	60.9916	Negative	n.d.	n.d.	n.d.	n.d.	n.d.	n.d.	n.d.	n.d.
WS/21/1463	2021	ST: HZ	70.6809	Negative	n.d.	n.d.	n.d.	n.d.	n.d.	n.d.	n.d.	n.d.
WS/21/1464	2021	ST: HZ	88.2929	Negative	n.d.	n.d.	n.d.	n.d.	n.d.	n.d.	n.d.	n.d.
WS/21/1465	2021	ST: HZ	102.802	Negative	n.d.	n.d.	n.d.	n.d.	n.d.	n.d.	n.d.	n.d.
WS/21/1466	2021	ST: HZ	98.7409	Negative	n.d.	n.d.	n.d.	n.d.	n.d.	n.d.	n.d.	n.d.
WS/21/1467	2021	ST: HZ	91.394	Negative	n.d.	n.d.	n.d.	n.d.	n.d.	n.d.	n.d.	n.d.
WS/21/1468	2021	ST: HZ	83.2771	Negative	n.d.	n.d.	n.d.	n.d.	n.d.	n.d.	n.d.	n.d.
WS/21/1469	2021	ST: HZ	104.345	Negative	n.d.	n.d.	n.d.	n.d.	n.d.	n.d.	n.d.	n.d.
WS/21/1470	2021	ST: HZ	106.099	Negative	n.d.	n.d.	n.d.	n.d.	n.d.	n.d.	n.d.	n.d.
WS/21/1471	2021	ST: HZ	92.8162	Negative	n.d.	n.d.	n.d.	n.d.	n.d.	n.d.	n.d.	n.d.
WS/21/1472	2021	ST: HZ	86.9084	Negative	n.d.	n.d.	n.d.	n.d.	n.d.	n.d.	n.d.	n.d.
WS/21/1473	2021	ST: HZ	32.8612	Positive	n.d.*	0.14	n.d.*	0.15	n.d.*	0.14	n.d.*	Negative
WS/21/1474	2021	ST: HZ	72.9623	Negative	n.d.	n.d.	n.d.	n.d.	n.d.	n.d.	n.d.	n.d.
WS/21/1475	2021	ST: HZ	84.3227	Negative	n.d.	n.d.	n.d.	n.d.	n.d.	n.d.	n.d.	n.d.
WS/21/1476	2021	ST: HZ	72.6869	Negative	n.d.	n.d.	n.d.	n.d.	n.d.	n.d.	n.d.	n.d.
WS/21/1477	2021	ST: HZ	92.7993	Negative	n.d.	n.d.	n.d.	n.d.	n.d.	n.d.	n.d.	n.d.
WS/21/1478	2021	ST: HZ	86.9983	Negative	n.d.	n.d.	n.d.	n.d.	n.d.	n.d.	n.d.	n.d.
WS/21/1479	2021	ST: HZ	83.294	Negative	n.d.	n.d.	n.d.	n.d.	n.d.	n.d.	n.d.	n.d.
WS/21/1480	2021	ST: HZ	38.1113	Positive	n.d.*	0.39	n.d.*	0.41	n.d.*	0.39	n.d.*	Negative
WS/21/1481	2021	ST: HZ	79.3423	Negative	n.d.	n.d.	n.d.	n.d.	n.d.	n.d.	n.d.	n.d.
WS/21/1482	2021	ST: HZ	71.5514	Negative	n.d.	n.d.	n.d.	n.d.	n.d.	n.d.	n.d.	n.d.
WS/21/1483	2021	ST: HZ	83.4401	Negative	n.d.	n.d.	n.d.	n.d.	n.d.	n.d.	n.d.	n.d.
WS/21/1484	2021	ST: HZ	80.4328	Negative	n.d.	n.d.	n.d.	n.d.	n.d.	n.d.	n.d.	n.d.
WS/21/1485	2021	ST: JL	98.2462	Negative	n.d.	n.d.	n.d.	n.d.	n.d.	n.d.	n.d.	n.d.
WS/21/1486	2021	ST: JL	3.95728	Positive	n.d.*	2.43	n.d.*	0.36	n.d.*	0.7	n.d.*	WNV/(USUV)
WS/21/1487	2021	ST: JL	77.8527	Negative	n.d.	n.d.	n.d.	n.d.	n.d.	n.d.	n.d.	n.d.
WS/21/1488	2021	ST: JL	78.2237	Negative	n.d.	n.d.	n.d.	n.d.	n.d.	n.d.	n.d.	n.d.
WS/21/1489	2021	ST: JL	85.2389	Negative	n.d.	n.d.	n.d.	n.d.	n.d.	n.d.	n.d.	n.d.
WS/21/1490	2021	ST: JL	59.303	Negative	n.d.	n.d.	n.d.	n.d.	n.d.	n.d.	n.d.	n.d.
WS/21/1491	2021	ST: JL	4.21585	Positive	n.d.*	1.07	n.d.*	0.88	n.d.*	2.22	n.d.*	WNV/(USUV)
WS/21/1492	2021	ST: JL	83.7999	Negative	n.d.	n.d.	n.d.	n.d.	n.d.	n.d.	n.d.	n.d.
WS/21/1493	2021	ST: JL	91.6695	Negative	n.d.	n.d.	n.d.	n.d.	n.d.	n.d.	n.d.	n.d.
WS/21/1494	2021	ST: JL	4.21585	Positive	n.d.*	1.03	n.d.*	1.18	n.d.*	2.89	n.d.*	(USUV)
WS/21/1495	2021	ST: JL	86.9028	Negative	n.d.	n.d.	n.d.	n.d.	n.d.	n.d.	n.d.	n.d.
WS/21/1496	2021	ST: JL	6.09331	Positive	n.d.*	0.39	n.d.*	1.13	n.d.*	0.4	n.d.*	Negative
WS/21/1497	2021	ST: JL	8.88701	Positive	n.d.*	0.84	n.d.*	1.29	n.d.*	0.81	n.d.*	(USUV)
WS/21/1498	2021	ST: JL	3.43451	Positive	n.d.*	0.97	n.d.*	0.88	n.d.*	2.89	n.d.*	(USUV)
WS/21/1499	2021	ST: JL	68.5329	Negative	n.d.	n.d.	n.d.	n.d.	n.d.	n.d.	n.d.	n.d.
WS/21/1500	2021	ST: JL	8.15627	Positive	n.d.*	1.07	n.d.*	3.43	n.d.*	0.98	n.d.*	WNV/TBEV/(USUV)
WS/21/1501	2021	ST: JL	4.30579	Positive	n.d.*	0.63	n.d.*	1.1	n.d.*	2.77	n.d.*	(USUV)
WS/21/1502	2021	ST: JL	4.00225	Positive	n.d.*	0.28	n.d.*	0.27	n.d.*	0.77	n.d.*	(USUV)
WS/21/1503	2021	ST: JL	9.17369	Positive	n.d.*	0.43	n.d.*	1.55	n.d.*	0.44	n.d.*	TBEV
WS/21/1504	2021	ST: JL	77.0601	Negative	n.d.	n.d.	n.d.	n.d.	n.d.	n.d.	n.d.	n.d.
WS/21/1505	2021	ST: JL	72.6138	Negative	n.d.	n.d.	n.d.	n.d.	n.d.	n.d.	n.d.	n.d.
WS/21/1506	2021	ST: JL	73.2209	Negative	n.d.	n.d.	n.d.	n.d.	n.d.	n.d.	n.d.	n.d.
WS/21/1507	2021	ST: JL	65.6942	Negative	n.d.	n.d.	n.d.	n.d.	n.d.	n.d.	n.d.	n.d.
WS/21/1508	2021	ST: JL	24.8173	Positive	n.d.*	0.46	n.d.*	0.53	n.d.*	0.42	n.d.*	Negative
WS/21/1509	2021	ST: JL	83.946	Negative	n.d.	n.d.	n.d.	n.d.	n.d.	n.d.	n.d.	n.d.
WS/21/1510	2021	ST: JL	96.6386	Negative	n.d.	n.d.	n.d.	n.d.	n.d.	n.d.	n.d.	n.d.
WS/21/1511	2021	ST: JL	57.6863	Negative	n.d.	n.d.	n.d.	n.d.	n.d.	n.d.	n.d.	n.d.
WS/21/1512	2021	ST: JL	52.7475	Negative	n.d.	n.d.	n.d.	n.d.	n.d.	n.d.	n.d.	n.d.
WS/21/1513	2021	ST: JL	78.3755	Negative	n.d.	n.d.	n.d.	n.d.	n.d.	n.d.	n.d.	n.d.
WS/21/1514	2021	ST: JL	6.52052	Positive	n.d.*	0.98	n.d.*	0.82	n.d.*	1.03	n.d.*	(USUV)
WS/21/1515	2021	ST: JL	10.7645	Positive	n.d.*	1.52	n.d.*	1.18	n.d.*	3.64	n.d.*	WNV/(USUV)
WS/21/1516	2021	ST: JL	22.4621	Positive	n.d.*	2.82	n.d.*	1.46	n.d.*	1.44	n.d.*	WNV/TBEV/(USUV)
WS/21/1517	2021	ST: JL	83.4739	Negative	n.d.	n.d.	n.d.	n.d.	n.d.	n.d.	n.d.	n.d.
WS/21/1518	2021	ST: JL	97.6447	Negative	n.d.	n.d.	n.d.	n.d.	n.d.	n.d.	n.d.	n.d.
WS/21/1519	2021	ST: JL	65.0197	Negative	n.d.	n.d.	n.d.	n.d.	n.d.	n.d.	n.d.	n.d.
WS/21/1520	2021	ST: JL	3.3502	Positive	n.d.*	0.46	n.d.*	2.98	n.d.*	0.49	n.d.*	TBEV
WS/21/1521	2021	ST: JL	83.3446	Negative	n.d.	n.d.	n.d.	n.d.	n.d.	n.d.	n.d.	n.d.
WS/21/1522	2021	ST: JL	6.2226	Positive	n.d.*	1.99	n.d.*	0.76	n.d.*	0.86	n.d.*	WNV/(USUV)
WS/21/1523	2021	ST: JL	4.82856	Positive	n.d.*	0.59	n.d.*	0.14	n.d.*	0.21	n.d.*	Negative
WS/21/1524	2021	ST: JL	73.0073	Negative	n.d.	n.d.	n.d.	n.d.	n.d.	n.d.	n.d.	n.d.
WS/21/1525	2021	ST: JL	13.4064	Positive	n.d.*	0.57	n.d.*	0.69	n.d.*	3.45	n.d.*	(USUV)
WS/21/1526	2021	ST: JL	87.9876	Negative	n.d.	n.d.	n.d.	n.d.	n.d.	n.d.	n.d.	n.d.
WS/21/1527	2021	ST: JL	6.47555	Positive	n.d.*	1.29	n.d.*	1.12	n.d.*	4	n.d.*	WNV/(USUV)
WS/21/1528	2021	ST: JL	4.91287	Positive	n.d.*	2.06	n.d.*	0.51	n.d.*	0.73	n.d.*	WNV/(USUV)
WS/21/1529	2021	ST: JL	74.7948	Negative	n.d.	n.d.	n.d.	n.d.	n.d.	n.d.	n.d.	n.d.
WS/21/1530	2021	ST: JL	3.41203	Positive	n.d.*	0.66	n.d.*	0.38	n.d.*	2.61	n.d.*	(USUV)
WS/21/1531	2021	ST: JL	5.18831	Positive	n.d.*	0.86	n.d.*	2.65	n.d.*	0.84	n.d.*	TBEV/(USUV)
WS/21/1532	2021	ST: JL	54.6599	Negative	n.d.	n.d.	n.d.	n.d.	n.d.	n.d.	n.d.	n.d.
WS/21/1533	2021	ST: JL	73.3614	Negative	n.d.	0.34	n.d.	0.89	n.d.	0.33	n.d.	n.d.
WS/21/1534	2021	ST: JL	26.9927	Positive	n.d.*	0.34	n.d.*	0.89	n.d.*	0.33	n.d.*	Negative
WS/21/1535	2021	ST: JL	3.50197	Positive	n.d.*	0.3	n.d.*	1.12	n.d.*	0.31	n.d.*	Negative
WS/21/1536	2021	ST: JL	6.39123	Positive	n.d.*	1.19	n.d.*	2.51	n.d.*	3.66	n.d.*	WNV/TBEV/(USUV)
WS/21/1537	2021	ST: JL	10.0337	Positive	n.d.*	0.3	n.d.*	2.57	n.d.*	0.3	n.d.*	TBEV
WS/21/1538	2021	ST: JL	69.9719	Negative	n.d.	n.d.	n.d.	n.d.	n.d.	n.d.	n.d.	n.d.
WS/21/1539	2021	ST: JL	55.8699	Negative	n.d.	n.d.	n.d.	n.d.	n.d.	n.d.	n.d.	n.d.
WS/21/1540	2021	ST: JL	5.11523	Positive	n.d.*	1.53	n.d.*	2.76	n.d.*	1.85	n.d.*	WNV/TBEV/(USUV)
WS/21/1541	2021	ST: JL	2.7937	Positive	n.d.*	3.61	n.d.*	0.75	n.d.*	2.45	n.d.*	WNV/(USUV)
WS/21/1542	2021	ST: JL	97.1051	Negative	n.d.	n.d.	n.d.	n.d.	n.d.	n.d.	n.d.	n.d.
WS/21/1543	2021	ST: JL	8.47667	Positive	n.d.*	0.57	n.d.*	0.09	n.d.*	0.32	n.d.*	Negative
WS/21/1544	2021	ST: JL	3.27712	Positive	n.d.*	1.45	n.d.*	2.65	n.d.*	0.62	n.d.*	WNV/TBEV/(USUV)
WS/21/1545	2021	ST: JL	3.26026	Positive	n.d.*	1.57	n.d.*	1.19	n.d.*	0.6	n.d.*	WNV/(USUV)
WS/21/1546	2021	ST: JL	3.70995	Positive	n.d.*	1.45	n.d.*	2.25	n.d.*	3.97	n.d.*	WNV/TBEV/(USUV)
WS/21/1547	2021	SN: North	89.6993	Negative	n.d.	n.d.	n.d.	n.d.	n.d.	n.d.	n.d.	n.d.
WS/21/1548	2021	SN: North	90.5084	Negative	n.d.	n.d.	n.d.	n.d.	n.d.	n.d.	n.d.	n.d.
WS/21/1549	2021	SN: North	7.26965	Positive	n.d.*	2.77	n.d.*	1.17	n.d.*	4	n.d.*	WNV/(USUV)
WS/21/1550	2021	SN: North	7.48702	Positive	n.d.*	0.94	n.d.*	0.29	n.d.*	4	n.d.*	(USUV)
WS/21/1551	2021	SN: North	13.9717	Positive	n.d.*	1.01	n.d.*	2.05	n.d.*	1.11	n.d.*	TBEV/(USUV)
WS/21/1552	2021	SN: North	77.8288	Negative	n.d.	n.d.	n.d.	n.d.	n.d.	n.d.	n.d.	n.d.
WS/21/1553	2021	SN: North	8.87574	Positive	n.d.*	1.16	n.d.*	0.74	n.d.*	3.74	n.d.*	WNV/(USUV)
WS/21/1554	2021	SN: North	78.5292	Negative	n.d.	n.d.	n.d.	n.d.	n.d.	n.d.	n.d.	n.d.
WS/21/1555	2021	SN: North	9.91426	Positive	n.d.*	2.49	n.d.*	1.27	n.d.*	3.17	n.d.*	WNV/(USUV)
WS/21/1556	2021	SN: North	7.78891	Positive	n.d.*	0.84	n.d.*	0.97	n.d.*	2.17	n.d.*	(USUV)
WS/21/1557	2021	SN: North	81.1979	Negative	n.d.	n.d.	n.d.	n.d.	n.d.	n.d.	n.d.	n.d.
WS/21/1558	2021	SN: North	104.806	Negative	n.d.	n.d.	n.d.	n.d.	n.d.	n.d.	n.d.	n.d.
WS/21/1559	2021	SN: North	103.574	Negative	n.d.	n.d.	n.d.	n.d.	n.d.	n.d.	n.d.	n.d.
WS/21/1560	2021	SN: North	90.2186	Negative	n.d.	n.d.	n.d.	n.d.	n.d.	n.d.	n.d.	n.d.
WS/21/1561	2021	SN: North	80.8598	Negative	n.d.	n.d.	n.d.	n.d.	n.d.	n.d.	n.d.	n.d.
WS/21/1562	2021	SN: North	84.1082	Negative	n.d.	n.d.	n.d.	n.d.	n.d.	n.d.	n.d.	n.d.
WS/21/1563	2021	SN: North	27.545	Positive	n.d.*	0.85	n.d.*	1.72	n.d.*	0.93	n.d.*	TBEV/(USUV)
WS/21/1564	2021	SN: North	73.9283	Negative	n.d.	n.d.	n.d.	n.d.	n.d.	n.d.	n.d.	n.d.
WS/21/1565	2021	SN: North	81.2221	Negative	n.d.	n.d.	n.d.	n.d.	n.d.	n.d.	n.d.	n.d.
WS/21/1566	2021	SN: North	102.331	Negative	n.d.	n.d.	n.d.	n.d.	n.d.	n.d.	n.d.	n.d.
WS/21/1567	2021	SN: North	109.045	Negative	n.d.	n.d.	n.d.	n.d.	n.d.	n.d.	n.d.	n.d.
WS/21/1568	2021	SN: North	87.6464	Negative	n.d.	n.d.	n.d.	n.d.	n.d.	n.d.	n.d.	n.d.
WS/21/1569	2021	SN: North	17.5824	Positive	n.d.*	0.62	n.d.*	0.95	n.d.*	0.65	n.d.*	(USUV)
WS/21/1570	2021	SN: North	15.5295	Positive	n.d.*	1.04	n.d.*	3.56	n.d.*	1.05	n.d.*	WNV/TBEV/(USUV)
WS/21/1571	2021	SN: North	10.192	Positive	n.d.*	0.58	n.d.*	0.62	n.d.*	1.52	n.d.*	(USUV)
WS/21/1572	2021	SN: North	12.9091	Positive	n.d.*	0.45	n.d.*	0.91	n.d.*	0.6	n.d.*	(USUV)
WS/21/1573	2021	SN: North	7.41456	Positive	n.d.*	1.32	n.d.*	0.65	n.d.*	4	n.d.*	WNV/(USUV)
WS/21/1574	2021	SN: North	95.7614	Negative	n.d.	n.d.	n.d.	n.d.	n.d.	n.d.	n.d.	n.d.
WS/21/1575	2021	SN: North	15.5174	Positive	n.d.*	1.05	n.d.*	1.78	n.d.*	1.08	n.d.*	WNV/TBEV/(USUV)
WS/21/1576	2021	SN: North	87.4774	Negative	n.d.	n.d.	n.d.	n.d.	n.d.	n.d.	n.d.	n.d.
WS/21/1577	2021	SN: North	75.4378	Negative	n.d.	n.d.	n.d.	n.d.	n.d.	n.d.	n.d.	n.d.
WS/21/1578	2021	SN: North	73.8075	Negative	n.d.	n.d.	n.d.	n.d.	n.d.	n.d.	n.d.	n.d.
WS/21/1579	2021	SN: North	88.1415	Negative	n.d.	n.d.	n.d.	n.d.	n.d.	n.d.	n.d.	n.d.
WS/21/1580	2021	SN: North	78.4326	Negative	n.d.	n.d.	n.d.	n.d.	n.d.	n.d.	n.d.	n.d.
WS/21/1581	2021	SN: North	90.5929	Negative	n.d.	n.d.	n.d.	n.d.	n.d.	n.d.	n.d.	n.d.
WS/21/1582	2021	SN: North	115.699	Negative	n.d.	n.d.	n.d.	n.d.	n.d.	n.d.	n.d.	n.d.
WS/21/1583	2021	SN: North	113.404	Negative	n.d.	n.d.	n.d.	n.d.	n.d.	n.d.	n.d.	n.d.
WS/21/1584	2021	SN: North	88.54	Negative	n.d.	n.d.	n.d.	n.d.	n.d.	n.d.	n.d.	n.d.
WS/21/1585	2021	SN: North	80.1353	Negative	n.d.	n.d.	n.d.	n.d.	n.d.	n.d.	n.d.	n.d.
WS/21/1586	2021	SN: North	11.5445	Positive	n.d.*	1.84	n.d.*	1.19	n.d.*	3.99	n.d.*	WNV/(USUV)
WS/21/1587	2021	SN: North	7.30588	Positive	n.d.*	0.99	n.d.*	0.97	n.d.*	1.45	n.d.*	(USUV)
WS/21/1588	2021	SN: North	81.4998	Negative	n.d.	n.d.	n.d.	n.d.	n.d.	n.d.	n.d.	n.d.
WS/21/1589	2021	SN: North	86.6683	Negative	n.d.	n.d.	n.d.	n.d.	n.d.	n.d.	n.d.	n.d.
WS/21/1590	2021	SN: North	111.895	Negative	n.d.	n.d.	n.d.	n.d.	n.d.	n.d.	n.d.	n.d.
WS/21/1591	2021	SN: North	77.6476	Negative	n.d.	n.d.	n.d.	n.d.	n.d.	n.d.	n.d.	n.d.
WS/21/1592	2021	SN: North	100.568	Negative	n.d.	n.d.	n.d.	n.d.	n.d.	n.d.	n.d.	n.d.
WS/21/1593	2021	SN: North	11.943	Positive	n.d.*	0.46	n.d.*	0.86	n.d.*	0.45	n.d.*	Negative
WS/21/1594	2021	SN: North	90.0495	Negative	n.d.	n.d.	n.d.	n.d.	n.d.	n.d.	n.d.	n.d.
WS/21/1595	2021	SN: North	81.0892	Negative	n.d.	n.d.	n.d.	n.d.	n.d.	n.d.	n.d.	n.d.
WS/21/1596	2021	SN: North	87.6706	Negative	n.d.	n.d.	n.d.	n.d.	n.d.	n.d.	n.d.	n.d.
WS/21/1597	2021	SN: North	85.7867	Negative	n.d.	n.d.	n.d.	n.d.	n.d.	n.d.	n.d.	n.d.
WS/21/1598	2021	SN: North	13.8872	Positive	n.d.*	1.01	n.d.*	2.99	n.d.*	1.05	n.d.*	TBEV/(USUV)
WS/21/1599	2021	SN: North	11.6653	Positive	n.d.*	1.14	n.d.*	1.23	n.d.*	1.17	n.d.*	WNV/(USUV)
WS/21/1600	2021	SN: North	95.5802	Negative	n.d.	n.d.	n.d.	n.d.	n.d.	n.d.	n.d.	n.d.
WS/21/1601	2021	SN: North	91.9816	Negative	n.d.	n.d.	n.d.	n.d.	n.d.	n.d.	n.d.	n.d.
WS/21/1602	2021	SN: North	95.7252	Negative	n.d.	n.d.	n.d.	n.d.	n.d.	n.d.	n.d.	n.d.
WS/21/1603	2021	SN: North	84.398	Negative	n.d.	n.d.	n.d.	n.d.	n.d.	n.d.	n.d.	n.d.
WS/21/1604	2021	SN: North	80.1232	Negative	n.d.	n.d.	n.d.	n.d.	n.d.	n.d.	n.d.	n.d.
WS/21/1605	2021	SN: North	94.9644	Negative	n.d.	n.d.	n.d.	n.d.	n.d.	n.d.	n.d.	n.d.
WS/21/1606	2021	SN: North	8.13911	Positive	n.d.*	1.09	n.d.*	3.96	n.d.*	1.11	n.d.*	WNV/TBEV/(USUV)
WS/21/1607	2021	SN: North	7.13682	Positive	n.d.*	3.31	n.d.*	1.18	n.d.*	4	n.d.*	WNV/(USUV)
WS/21/1608	2021	SN: North	92.9719	Negative	n.d.	n.d.	n.d.	n.d.	n.d.	n.d.	n.d.	n.d.
WS/21/1609	2021	SN: North	89.3129	Negative	n.d.	n.d.	n.d.	n.d.	n.d.	n.d.	n.d.	n.d.
WS/21/1610	2021	SN: North	98.2611	Negative	n.d.	n.d.	n.d.	n.d.	n.d.	n.d.	n.d.	n.d.
WS/21/1611	2021	SN: North	90.931	Negative	n.d.	n.d.	n.d.	n.d.	n.d.	n.d.	n.d.	n.d.
WS/21/1612	2021	SN: North	86.1732	Negative	n.d.	n.d.	n.d.	n.d.	n.d.	n.d.	n.d.	n.d.
WS/21/1613	2021	SN: North	7.07644	Positive	n.d.*	1.26	n.d.*	0.77	n.d.*	4	n.d.*	WNV/(USUV)
WS/21/1614	2021	SN: North	107.294	Negative	n.d.	n.d.	n.d.	n.d.	n.d.	n.d.	n.d.	n.d.
WS/21/1615	2021	SN: North	8.96027	Positive	n.d.*	1.04	n.d.*	0.53	n.d.*	4	n.d.*	WNV/(USUV)
WS/21/1616	2021	SN: North	99.8068	Negative	n.d.	n.d.	n.d.	n.d.	n.d.	n.d.	n.d.	n.d.
WS/21/1617	2021	SN: North	91.4141	Negative	n.d.	n.d.	n.d.	n.d.	n.d.	n.d.	n.d.	n.d.
WS/21/1618	2021	SN: North	93.3221	Negative	n.d.	n.d.	n.d.	n.d.	n.d.	n.d.	n.d.	n.d.
WS/21/1619	2021	SN: North	94.6746	Negative	n.d.	n.d.	n.d.	n.d.	n.d.	n.d.	n.d.	n.d.
WS/21/1620	2021	SN: North	84.555	Negative	n.d.	n.d.	n.d.	n.d.	n.d.	n.d.	n.d.	n.d.
WS/21/1621	2021	SN: North	9.43123	Positive	n.d.*	0.75	n.d.*	2.84	n.d.*	0.75	n.d.*	TBEV/(USUV)
WS/21/1622	2021	SN: North	114.95	Negative	n.d.	n.d.	n.d.	n.d.	n.d.	n.d.	n.d.	n.d.
WS/21/1623	2021	SN: North	9.97464	Positive	n.d.*	1.03	n.d.*	0.65	n.d.*	0.73	n.d.*	(USUV)
WS/21/1624	2021	SN: North	90.6292	Negative	n.d.	n.d.	n.d.	n.d.	n.d.	n.d.	n.d.	n.d.
WS/21/1625	2021	SN: North	23.7411	Positive	n.d.*	0.94	n.d.*	1	n.d.*	0.85	n.d.*	(USUV)
WS/21/1626	2021	SN: North	8.74291	Positive	n.d.*	1.32	n.d.*	0.88	n.d.*	3.47	n.d.*	WNV/(USUV)
WS/21/1627	2021	SN: North	8.17534	Positive	n.d.*	0.72	n.d.*	3.84	n.d.*	0.64	n.d.*	TBEV/(USUV)
WS/21/1628	2021	SN: North	84.6516	Negative	n.d.	n.d.	n.d.	n.d.	n.d.	n.d.	n.d.	n.d.
WS/21/1629	2021	SN: North	9.20179	Positive	n.d.*	1.3	n.d.*	0.8	n.d.*	3.46	n.d.*	WNV/(USUV)
WS/21/1630	2021	SN: North	99.0098	Negative	n.d.	n.d.	n.d.	n.d.	n.d.	n.d.	n.d.	n.d.
WS/21/1631	2021	SN: North	119.189	Negative	n.d.	n.d.	n.d.	n.d.	n.d.	n.d.	n.d.	n.d.
WS/21/1632	2021	SN: North	30.1654	Positive	n.d.*	1.68	n.d.*	2.54	n.d.*	1.08	n.d.*	WNV/TBEV/(USUV)
WS/21/1633	2021	SN: North	100.362	Negative	n.d.	n.d.	n.d.	n.d.	n.d.	n.d.	n.d.	n.d.
WS/21/1634	2021	SN: North	8.23572	Positive	n.d.*	2.05	n.d.*	1.47	n.d.*	3.58	n.d.*	WNV/TBEV/(USUV)
WS/21/1635	2021	SN: North	112.547	Negative	n.d.	n.d.	n.d.	n.d.	n.d.	n.d.	n.d.	n.d.
WS/21/1636	2021	SN: North	103.888	Negative	n.d.	n.d.	n.d.	n.d.	n.d.	n.d.	n.d.	n.d.
WS/21/1637	2021	SN: North	12.9211	Positive	n.d.*	0.62	n.d.*	1.05	n.d.*	0.34	n.d.*	Negative
WS/21/1638	2021	SN: North	106.473	Negative	n.d.	n.d.	n.d.	n.d.	n.d.	n.d.	n.d.	n.d.
WS/21/1639	2021	SN: North	95.6152	Negative	n.d.	n.d.	n.d.	n.d.	n.d.	n.d.	n.d.	n.d.
WS/21/1640	2021	SN: North	10.3924	Positive	n.d.*	1.35	n.d.*	2.11	n.d.*	1.01	n.d.*	WNV/TBEV/(USUV)
WS/21/1641	2021	SN: North	7.89182	Positive	n.d.*	1.66	n.d.*	1.27	n.d.*	3.49	n.d.*	WNV/(USUV)
WS/21/1642	2021	SN: North	9.67413	Positive	n.d.*	1	n.d.*	1.86	n.d.*	0.62	n.d.*	TBEV/(USUV)
WS/21/1643	2021	SN: North	97.4595	Negative	n.d.	n.d.	n.d.	n.d.	n.d.	n.d.	n.d.	n.d.
WS/21/1644	2021	SN: North	10.8623	Positive	n.d.*	0.73	n.d.*	0.66	n.d.*	1.4	n.d.*	(USUV)
WS/21/1645	2021	SN: North	8.21104	Positive	n.d.*	1.05	n.d.*	0.86	n.d.*	1.44	n.d.*	WNV/(USUV)
WS/21/1646	2021	SN: North	77.3576	Negative	n.d.	n.d.	n.d.	n.d.	n.d.	n.d.	n.d.	n.d.
WS/21/1647	2021	SN: North	8.21104	Positive	n.d.*	1.56	n.d.*	0.74	n.d.*	0.84	n.d.*	WNV/(USUV)
WS/21/1648	2021	SN: North	82.9528	Negative	n.d.	n.d.	n.d.	n.d.	n.d.	n.d.	n.d.	n.d.
WS/21/1649	2021	SN: North	97.5394	Negative	n.d.	n.d.	n.d.	n.d.	n.d.	n.d.	n.d.	n.d.
WS/21/1650	2021	SN: North	103.33	Negative	n.d.	n.d.	n.d.	n.d.	n.d.	n.d.	n.d.	n.d.
WS/21/1651	2021	SN: North	7.53713	Positive	n.d.*	2.44	n.d.*	0.63	n.d.*	0.68	n.d.*	WNV/(USUV)
WS/21/1652	2021	SN: North	93.3452	Negative	n.d.	n.d.	n.d.	n.d.	n.d.	n.d.	n.d.	n.d.
WS/21/1653	2021	SN: North	77.597	Negative	n.d.	n.d.	n.d.	n.d.	n.d.	n.d.	n.d.	n.d.
WS/21/1654	2021	SN: North	82.6247	Negative	n.d.	n.d.	n.d.	n.d.	n.d.	n.d.	n.d.	n.d.
WS/21/1655	2021	SN: North	87.3066	Negative	n.d.	n.d.	n.d.	n.d.	n.d.	n.d.	n.d.	n.d.
WS/21/1656	2021	SN: North	79.734	Negative	n.d.	n.d.	n.d.	n.d.	n.d.	n.d.	n.d.	n.d.
WS/21/1657	2021	SN: North	87.7588	Negative	n.d.	n.d.	n.d.	n.d.	n.d.	n.d.	n.d.	n.d.
WS/21/1658	2021	SN: North	229.102	Negative	n.d.	n.d.	n.d.	n.d.	n.d.	n.d.	n.d.	n.d.
WS/21/1659	2021	SN: North	97.2201	Negative	n.d.	n.d.	n.d.	n.d.	n.d.	n.d.	n.d.	n.d.
WS/21/1660	2021	SN: North	87.9716	Negative	n.d.	n.d.	n.d.	n.d.	n.d.	n.d.	n.d.	n.d.
WS/21/1661	2021	SN: North	78.0847	Negative	n.d.	n.d.	n.d.	n.d.	n.d.	n.d.	n.d.	n.d.
WS/21/1662	2021	SN: North	78.2709	Negative	n.d.	n.d.	n.d.	n.d.	n.d.	n.d.	n.d.	n.d.
WS/21/1663	2021	SN: North	81.1439	Negative	n.d.	n.d.	n.d.	n.d.	n.d.	n.d.	n.d.	n.d.
WS/21/1664	2021	SN: North	78.998	Negative	n.d.	n.d.	n.d.	n.d.	n.d.	n.d.	n.d.	n.d.
WS/21/1665	2021	SN: North	87.7588	Negative	n.d.	n.d.	n.d.	n.d.	n.d.	n.d.	n.d.	n.d.
WS/21/1666	2021	SN: North	6.69475	Positive	n.d.*	1.2	n.d.*	3.51	n.d.*	3.5	n.d.*	WNV/TBEV/(USUV)
WS/21/1667	2021	SN: North	92.0772	Negative	n.d.	n.d.	n.d.	n.d.	n.d.	n.d.	n.d.	n.d.
WS/21/1668	2021	SN: North	88.7431	Negative	n.d.	n.d.	n.d.	n.d.	n.d.	n.d.	n.d.	n.d.
WS/21/1669	2021	SN: North	80.5764	Negative	n.d.	n.d.	n.d.	n.d.	n.d.	n.d.	n.d.	n.d.
WS/21/1670	2021	SN: North	82.4385	Negative	n.d.	n.d.	n.d.	n.d.	n.d.	n.d.	n.d.	n.d.
WS/21/1671	2021	SN: North	84.8326	Negative	n.d.	n.d.	n.d.	n.d.	n.d.	n.d.	n.d.	n.d.
WS/21/1672	2021	SN: North	11.7668	Positive	n.d.*	0.83	n.d.*	0.64	n.d.*	0.69	n.d.*	(USUV)
WS/21/1673	2021	SN: North	91.3146	Negative	n.d.	n.d.	n.d.	n.d.	n.d.	n.d.	n.d.	n.d.
WS/21/1674	2021	SN: North	104.677	Negative	n.d.	n.d.	n.d.	n.d.	n.d.	n.d.	n.d.	n.d.
WS/21/1675	2021	SN: North	98.1867	Negative	n.d.	n.d.	n.d.	n.d.	n.d.	n.d.	n.d.	n.d.
WS/21/1676	2021	SN: North	85.2139	Negative	n.d.	n.d.	n.d.	n.d.	n.d.	n.d.	n.d.	n.d.
WS/21/1677	2021	SN: North	77.0472	Negative	n.d.	n.d.	n.d.	n.d.	n.d.	n.d.	n.d.	n.d.
WS/21/1678	2021	SN: North	10.1707	Positive	n.d.*	1.88	n.d.*	1.07	n.d.*	3.5	n.d.*	WNV/(USUV)
WS/21/1679	2021	SN: North	10.6761	Positive	n.d.*	0.83	n.d.*	2.08	n.d.*	0.51	n.d.*	TBEV
WS/21/1680	2021	SN: North	83.8395	Negative	n.d.	n.d.	n.d.	n.d.	n.d.	n.d.	n.d.	n.d.
WS/21/1681	2021	SN: North	89.1687	Negative	n.d.	n.d.	n.d.	n.d.	n.d.	n.d.	n.d.	n.d.
WS/21/1682	2021	SN: North	108.685	Negative	n.d.	n.d.	n.d.	n.d.	n.d.	n.d.	n.d.	n.d.
WS/21/1683	2021	SN: North	106.424	Negative	n.d.	n.d.	n.d.	n.d.	n.d.	n.d.	n.d.	n.d.
WS/21/1684	2021	SN: North	87.8297	Negative	n.d.	n.d.	n.d.	n.d.	n.d.	n.d.	n.d.	n.d.
WS/21/1685	2021	SN: North	29.049	Positive	n.d.*	1.29	n.d.*	1.47	n.d.*	0.5	n.d.*	WNV/TBEV
WS/21/1686	2021	SN: North	87.014	Negative	n.d.	n.d.	n.d.	n.d.	n.d.	n.d.	n.d.	n.d.
WS/21/1687	2021	SN: North	84.8681	Negative	n.d.	n.d.	n.d.	n.d.	n.d.	n.d.	n.d.	n.d.
WS/21/1688	2021	SN: North	6.16271	Positive	n.d.*	3.63	n.d.*	3.01	n.d.*	1.93	n.d.*	WNV/TBEV/(USUV)
WS/21/1689	2021	SN: North	7.37752	Positive	n.d.*	2.59	n.d.*	0.79	n.d.*	1.14	n.d.*	WNV/(USUV)
WS/21/1690	2021	SN: North	111.798	Negative	n.d.	n.d.	n.d.	n.d.	n.d.	n.d.	n.d.	n.d.
WS/21/1691	2021	SN: North	9.00909	Positive	n.d.*	2.25	n.d.*	0.86	n.d.*	1.07	n.d.*	WNV/(USUV)
WS/21/1692	2021	SN: North	8.55686	Positive	n.d.*	3.33	n.d.*	0.86	n.d.*	1.45	n.d.*	WNV/(USUV)
WS/21/1693	2021	SN: North	6.75682	Positive	n.d.*	3.54	n.d.*	1.96	n.d.*	3.08	n.d.*	WNV/TBEV/(USUV)
WS/21/1694	2021	SN: North	7.75881	Positive	n.d.*	1.56	n.d.*	2.83	n.d.*	3.26	n.d.*	WNV/TBEV/(USUV)
WS/21/1695	2021	SN: North	6.25139	Positive	n.d.*	0.88	n.d.*	1.48	n.d.*	0.84	n.d.*	TBEV/(USUV)
WS/21/1696	2021	SN: North	76.2583	Negative	n.d.	n.d.	n.d.	n.d.	n.d.	n.d.	n.d.	n.d.
WS/21/1697	2021	SN: North	92.1215	Negative	n.d.	n.d.	n.d.	n.d.	n.d.	n.d.	n.d.	n.d.
WS/21/1698	2021	SN: North	8.7076	Positive	n.d.*	1.05	n.d.*	2.9	n.d.*	0.53	n.d.*	WNV/TBEV
WS/21/1699	2021	SN: North	11.0929	Positive	n.d.*	1.13	n.d.*	3.48	n.d.*	0.65	n.d.*	WNV/TBEV/(USUV)
WS/21/1700	2021	SN: North	7.5992	Positive	n.d.*	2.42	n.d.*	0.6	n.d.*	0.86	n.d.*	WNV/(USUV)
WS/21/1701	2021	SN: North	6.81002	Positive	n.d.*	3.58	n.d.*	1.57	n.d.*	3.5	n.d.*	WNV/TBEV/(USUV)
WS/21/1702	2021	SN: North	87.0406	Negative	n.d.	n.d.	n.d.	n.d.	n.d.	n.d.	n.d.	n.d.
WS/21/1703	2021	SN: North	8.21104	Positive	n.d.*	1.56	n.d.*	3.37	n.d.*	0.71	n.d.*	WNV/TBEV/(USUV)
WS/21/1704	2021	SN: North	5.91443	Positive	n.d.*	3.93	n.d.*	4	n.d.*	3.87	n.d.*	WNV/TBEV/(USUV)
WS/21/1705	2021	SN: North	8.681	Positive	n.d.*	1.54	n.d.*	1.05	n.d.*	0.68	n.d.*	WNV/(USUV)
WS/21/1706	2021	SN: North	6.4642	Positive	n.d.*	3.87	n.d.*	0.8	n.d.*	4	n.d.*	WNV/(USUV)
WS/21/1707	2021	SN: North	7.45733	Positive	n.d.*	2.03	n.d.*	1.11	n.d.*	0.75	n.d.*	WNV/(USUV)
WS/21/1708	2021	SN: North	88.4682	Negative	n.d.	n.d.	n.d.	n.d.	n.d.	n.d.	n.d.	n.d.
WS/21/1709	2021	SN: North	6.57947	Positive	n.d.*	1.53	n.d.*	3.95	n.d.*	0.79	n.d.*	WNV/TBEV/(USUV)
WS/21/1710	2021	SN: North	20.8202	Positive	n.d.*	0.63	n.d.*	2.41	n.d.*	0.39	n.d.*	TBEV
WS/21/1711	2021	SN: North	85.4445	Negative	n.d.	n.d.	n.d.	n.d.	n.d.	n.d.	n.d.	n.d.
WS/21/1712	2021	SN: North	6.66814	Positive	n.d.*	2.33	n.d.*	1.57	n.d.*	0.47	n.d.*	WNV/TBEV
WS/21/1713	2021	SN: North	95.4201	Negative	n.d.	n.d.	n.d.	n.d.	n.d.	n.d.	n.d.	n.d.
WS/21/1714	2021	SN: North	103.871	Negative	n.d.	n.d.	n.d.	n.d.	n.d.	n.d.	n.d.	n.d.
WS/21/1715	2021	SN: North	11.8643	Positive	n.d.*	2.55	n.d.*	3.62	n.d.*	0.28	n.d.*	WNV/TBEV
WS/21/1716	2021	SN: North	11.0574	Positive	n.d.*	1.11	n.d.*	0.93	n.d.*	0.39	n.d.*	WNV
WS/21/1717	2021	SN: North	88.1667	Negative	n.d.	n.d.	n.d.	n.d.	n.d.	n.d.	n.d.	n.d.
WS/21/1718	2021	SN: North	8.55686	Positive	n.d.*	0.92	n.d.*	1.86	n.d.*	0.18	n.d.*	TBEV
WS/21/1719	2021	SN: North	8.02483	Positive	n.d.*	4	n.d.*	1.51	n.d.*	4	n.d.*	WNV/TBEV/(USUV)
WS/21/1720	2021	SN: North	7.32432	Positive	n.d.*	1.52	n.d.*	3.57	n.d.*	0.85	n.d.*	WNV/TBEV/(USUV)
WS/21/1721	2021	SN: North	90.4722	Negative	n.d.	n.d.	n.d.	n.d.	n.d.	n.d.	n.d.	n.d.
WS/21/1722	2021	SN: North	7.01397	Positive	n.d.*	2.91	n.d.*	1.72	n.d.*	1.37	n.d.*	WNV/TBEV/(USUV)
WS/21/1723	2021	SN: North	7.67901	Positive	n.d.*	2.19	n.d.*	0.89	n.d.*	3.46	n.d.*	WNV/(USUV)
WS/21/1724	2021	SN: North	96.3689	Negative	n.d.	n.d.	n.d.	n.d.	n.d.	n.d.	n.d.	n.d.
WS/21/1725	2021	SN: North	13.7885	Positive	n.d.*	0.25	n.d.*	0.62	n.d.*	0.38	n.d.*	Negative
WS/21/1726	2021	SN: North	27.1514	Positive	n.d.*	0.84	n.d.*	0.59	n.d.*	0.53	n.d.*	Negative
WS/21/1727	2021	SN: North	10.3746	Positive	n.d.*	1.19	n.d.*	3.75	n.d.*	0.67	n.d.*	WNV/TBEV/(USUV)
WS/21/1728	2021	SN: North	98.497	Negative	n.d.	n.d.	n.d.	n.d.	n.d.	n.d.	n.d.	n.d.
WS/21/1729	2021	SN: North	93.6466	Negative	n.d.	n.d.	n.d.	n.d.	n.d.	n.d.	n.d.	n.d.
WS/21/1730	2021	SN: North	106.566	Negative	n.d.	n.d.	n.d.	n.d.	n.d.	n.d.	n.d.	n.d.
WS/21/1731	2021	SN: North	5.05307	Positive	n.d.*	4	n.d.*	3.17	n.d.*	3.65	n.d.*	WNV/TBEV/(USUV)
WS/21/1732	2021	SN: North	90.3849	Negative	n.d.	n.d.	n.d.	n.d.	n.d.	n.d.	n.d.	n.d.
WS/21/1733	2021	SN: North	6.54998	Positive	n.d.*	3.75	n.d.*	0.85	n.d.*	1.8	n.d.*	WNV/(USUV)
WS/21/1734	2021	SN: North	5.40155	Positive	n.d.*	4	n.d.*	1.24	n.d.*	2.85	n.d.*	WNV/(USUV)
WS/21/1735	2021	SN: North	5.36195	Positive	n.d.*	3.83	n.d.*	0.78	n.d.*	1.56	n.d.*	WNV/(USUV)
WS/21/1736	2021	SN: North	12.1495	Positive	n.d.*	0.61	n.d.*	2.08	n.d.*	0.33	n.d.*	TBEV
WS/21/1737	2021	SN: North	5.48867	Positive	n.d.*	3.83	n.d.*	1.27	n.d.*	2.66	n.d.*	WNV/(USUV)
WS/21/1738	2021	SN: North	5.17979	Positive	n.d.*	4	n.d.*	0.79	n.d.*	1.4	n.d.*	WNV/(USUV)
WS/21/1739	2021	SN: North	67.8837	Negative	n.d.	n.d.	n.d.	n.d.	n.d.	n.d.	n.d.	n.d.
WS/21/1740	2021	SN: North	75.2257	Negative	n.d.	n.d.	n.d.	n.d.	n.d.	n.d.	n.d.	n.d.
WS/21/1741	2021	SN: North	5.71836	Positive	n.d.*	1.5	n.d.*	2.68	n.d.*	0.54	n.d.*	WNV/TBEV
WS/21/1742	2021	SN: North	21.0676	Positive	n.d.*	1.04	n.d.*	0.84	n.d.*	0.42	n.d.*	Negative
WS/21/1743	2021	SN: North	5.50451	Positive	n.d.*	3.04	n.d.*	3.54	n.d.*	3.51	n.d.*	WNV/TBEV/(USUV)
WS/21/1744	2021	SN: North	38.6108	Positive	n.d.*	0.44	n.d.*	1.97	n.d.*	0.8	n.d.*	TBEV/(USUV)
WS/21/1745	2021	SN: North	73.1823	Negative	n.d.	n.d.	n.d.	n.d.	n.d.	n.d.	n.d.	n.d.
WS/21/1746	2021	SN: North	6.08269	Positive	n.d.*	0.44	n.d.*	3.5	n.d.*	0.82	n.d.*	TBEV/(USUV)
WS/21/1747	2021	SN: North	83.9458	Negative	n.d.	n.d.	n.d.	n.d.	n.d.	n.d.	n.d.	n.d.
WS/21/1748	2021	SN: North	5.60748	Positive	n.d.*	3.89	n.d.*	1.27	n.d.*	3.12	n.d.*	WNV/(USUV)
WS/21/1749	2021	SN: North	4.85506	Positive	n.d.*	0.66	n.d.*	1.52	n.d.*	3.2	n.d.*	TBEV/(USUV)
WS/21/1750	2021	SN: North	5.04514	Positive	n.d.*	3.58	n.d.*	1.58	n.d.*	3.59	n.d.*	WNV/TBEV/(USUV)
WS/21/1751	2021	SN: North	5.14811	Positive	n.d.*	3.43	n.d.*	2.92	n.d.*	2.03	n.d.*	WNV/TBEV/(USUV)
WS/21/1752	2021	SN: North	77.8869	Negative	n.d.	n.d.	n.d.	n.d.	n.d.	n.d.	n.d.	n.d.
WS/21/1753	2021	SN: North	5.36195	Positive	n.d.*	1.23	n.d.*	3.6	n.d.*	3.64	n.d.*	WNV/TBEV/(USUV)
WS/21/1754	2021	SN: North	6.94598	Positive	n.d.*	1.82	n.d.*	0.52	n.d.*	0.91	n.d.*	WNV/(USUV)
WS/21/1755	2021	SN: North	82.7974	Negative	n.d.	n.d.	n.d.	n.d.	n.d.	n.d.	n.d.	n.d.
WS/21/1756	2021	SN: North	5.99556	Positive	n.d.*	2.05	n.d.*	0.83	n.d.*	1.15	n.d.*	WNV/(USUV)
WS/21/1757	2021	SN: North	4.87882	Positive	n.d.*	3.63	n.d.*	3.47	n.d.*	3.44	n.d.*	WNV/TBEV/(USUV)
WS/21/1758	2021	SN: North	7.15191	Positive	n.d.*	0.45	n.d.*	2.98	n.d.*	0.66	n.d.*	TBEV/(USUV)
WS/21/1759	2021	SN: North	33.1934	Positive	n.d.*	0.54	n.d.*	1.82	n.d.*	1.03	n.d.*	TBEV/(USUV)
WS/21/1760	2021	SN: North	14.8028	Positive	n.d.*	0.42	n.d.*	1.81	n.d.*	0.61	n.d.*	TBEV/(USUV)
WS/21/1761	2021	SN: North	5.33027	Positive	n.d.*	3.51	n.d.*	0.73	n.d.*	3.59	n.d.*	WNV/(USUV)
WS/21/1762	2021	SN: North	83.9696	Negative	n.d.	n.d.	n.d.	n.d.	n.d.	n.d.	n.d.	n.d.
WS/21/1763	2021	SN: North	6.30445	Positive	n.d.*	2.14	n.d.*	0.77	n.d.*	1.4	n.d.*	WNV/(USUV)
WS/21/1764	2021	SN: North	6.80342	Positive	n.d.*	0.73	n.d.*	1.21	n.d.*	2.84	n.d.*	(USUV)
WS/21/1765	2021	SN: North	6.88262	Positive	n.d.*	0.84	n.d.*	3.47	n.d.*	1.94	n.d.*	TBEV/(USUV)
WS/21/1766	2021	SN: North	96.2538	Negative	n.d.	n.d.	n.d.	n.d.	n.d.	n.d.	n.d.	n.d.
WS/21/1767	2021	SN: North	8.55378	Positive	n.d.*	3.53	n.d.*	1.99	n.d.*	3.24	n.d.*	WNV/TBEV/(USUV)
WS/21/1768	2021	SN: North	80.3976	Negative	n.d.	n.d.	n.d.	n.d.	n.d.	n.d.	n.d.	n.d.
WS/21/1769	2021	SN: North	5.63916	Positive	n.d.*	2.17	n.d.*	0.93	n.d.*	1.3	n.d.*	WNV/(USUV)
WS/21/1770	2021	SN: North	6.37573	Positive	n.d.*	0.56	n.d.*	3.64	n.d.*	0.79	n.d.*	TBEV/(USUV)
WS/21/1771	2021	SN: North	9.34579	Positive	n.d.*	0.8	n.d.*	3.12	n.d.*	1.26	n.d.*	TBEV/(USUV)
WS/21/1772	2021	SN: North	5.67084	Positive	n.d.*	4	n.d.*	2.72	n.d.*	3.41	n.d.*	WNV/TBEV/(USUV)
WS/21/1773	2021	SN: North	84.0488	Negative	n.d.	n.d.	n.d.	n.d.	n.d.	n.d.	n.d.	n.d.
WS/21/1774	2021	SN: North	105.045	Negative	n.d.	n.d.	n.d.	n.d.	n.d.	n.d.	n.d.	n.d.
WS/21/1775	2021	SN: North	5.08475	Positive	n.d.*	4	n.d.*	1.27	n.d.*	4	n.d.*	WNV/(USUV)
WS/21/1776	2021	SN: North	5.78964	Positive	n.d.*	2.71	n.d.*	4	n.d.*	1.29	n.d.*	WNV/TBEV/(USUV)
WS/21/1777	2021	SN: North	79.3205	Negative	n.d.	n.d.	n.d.	n.d.	n.d.	n.d.	n.d.	n.d.
WS/21/1778	2021	SN: North	90.3057	Negative	n.d.	n.d.	n.d.	n.d.	n.d.	n.d.	n.d.	n.d.
WS/21/1779	2021	SN: North	31.5619	Positive	n.d.*	0.37	n.d.*	1.69	n.d.*	0.45	n.d.*	TBEV
WS/21/1780	2021	SN: North	8.55378	Positive	n.d.*	0.31	n.d.*	3.98	n.d.*	0.62	n.d.*	TBEV/(USUV)
WS/21/1781	2021	SN: North	88.2465	Negative	n.d.	n.d.	n.d.	n.d.	n.d.	n.d.	n.d.	n.d.
WS/21/1782	2021	SN: North	4.94218	Positive	n.d.*	2.29	n.d.*	4	n.d.*	4	n.d.*	WNV/TBEV/(USUV)
WS/21/1783	2021	SN: North	6.82718	Positive	n.d.*	3.96	n.d.*	0.86	n.d.*	3.23	n.d.*	WNV/(USUV)
WS/21/1784	2021	SN: North	5.60748	Positive	n.d.*	4	n.d.*	0.75	n.d.*	2.52	n.d.*	WNV/(USUV)
WS/21/1785	2021	SN: North	6.96974	Positive	n.d.*	1.03	n.d.*	1.37	n.d.*	4	n.d.*	(USUV)
WS/21/1786	2021	SN: North	88.4841	Negative	n.d.	n.d.	n.d.	n.d.	n.d.	n.d.	n.d.	n.d.
WS/21/1787	2021	SN: North	88.2702	Negative	n.d.	n.d.	n.d.	n.d.	n.d.	n.d.	n.d.	n.d.
WS/21/1788	2021	SN: North	5.6154	Positive	n.d.*	4	n.d.*	0.65	n.d.*	1.63	n.d.*	WNV/(USUV)
WS/21/1789	2021	SN: North	5.95596	Positive	n.d.*	3.55	n.d.*	1.11	n.d.*	2.75	n.d.*	WNV/(USUV)
WS/21/1790	2021	SN: North	5.84508	Positive	n.d.*	4	n.d.*	0.88	n.d.*	4	n.d.*	WNV/(USUV)
WS/21/1791	2021	SN: North	4.7917	Positive	n.d.*	4	n.d.*	0.55	n.d.*	2.78	n.d.*	WNV/(USUV)
WS/21/1792	2021	SN: North	6.7559	Positive	n.d.*	0.8	n.d.*	2.04	n.d.*	0.76	n.d.*	TBEV/(USUV)
WS/21/1793	2021	SN: North	6.15397	Positive	n.d.*	1.08	n.d.*	0.67	n.d.*	4	n.d.*	WNV/(USUV)
WS/21/1794	2021	SN: North	10.8348	Positive	n.d.*	0.56	n.d.*	1.86	n.d.*	1.07	n.d.*	TBEV/(USUV)
WS/21/1795	2021	SN: North	6.90638	Positive	n.d.*	1.73	n.d.*	2.44	n.d.*	4	n.d.*	WNV/TBEV/(USUV)
WS/21/1796	2021	SN: North	5.47283	Positive	n.d.*	3.89	n.d.*	0.88	n.d.*	2.17	n.d.*	WNV/(USUV)
WS/21/1797	2021	SN: North	87.8188	Negative	n.d.	n.d.	n.d.	n.d.	n.d.	n.d.	n.d.	n.d.
WS/21/1798	2021	SN: North	5.71836	Positive	n.d.*	0.88	n.d.*	1.49	n.d.*	0.98	n.d.*	TBEV/(USUV)
WS/21/1799	2021	SN: North	7.88056	Positive	n.d.*	0.35	n.d.*	2.71	n.d.*	0.65	n.d.*	TBEV/(USUV)
WS/21/1800	2021	SN: North	80.3105	Negative	n.d.	n.d.	n.d.	n.d.	n.d.	n.d.	n.d.	n.d.
WS/21/1801	2021	SN: North	6.46285	Positive	n.d.*	0.55	n.d.*	0.51	n.d.*	0.58	n.d.*	Negative
WS/21/1802	2021	SN: North	5.43323	Positive	n.d.*	4	n.d.*	0.99	n.d.*	2.14	n.d.*	WNV/(USUV)
WS/21/1803	2021	SN: North	5.84508	Positive	n.d.*	1.35	n.d.*	1.02	n.d.*	1.22	n.d.*	WNV/(USUV)
WS/21/1804	2021	SN: North	84.0646	Negative	n.d.	n.d.	n.d.	n.d.	n.d.	n.d.	n.d.	n.d.
WS/21/1805	2021	SN: North	6.45493	Positive	n.d.*	0.68	n.d.*	2.3	n.d.*	3.29	n.d.*	TBEV/(USUV)
WS/21/1806	2021	SN: North	5.98764	Positive	n.d.*	4	n.d.*	2.84	n.d.*	3.61	n.d.*	WNV/TBEV/(USUV)
WS/21/1807	2021	SN: North	6.51038	Positive	n.d.*	0.63	n.d.*	4	n.d.*	1.05	n.d.*	TBEV/(USUV)
WS/21/1808	2021	SN: North	86.409	Negative	n.d.	n.d.	n.d.	n.d.	n.d.	n.d.	n.d.	n.d.
WS/21/1809	2021	SN: North	5.18771	Positive	n.d.*	3.99	n.d.*	4	n.d.*	3.44	n.d.*	WNV/TBEV/(USUV)
WS/21/1810	2021	SN: North	7.18359	Positive	n.d.*	0.84	n.d.*	0.5	n.d.*	3.62	n.d.*	(USUV)
WS/21/1811	2021	SN: North	45.7166	Doubtful	n.d.	n.d.	n.d.	n.d.	n.d.	n.d.	n.d.	n.d.
WS/21/1812	2021	SN: North	80.2154	Negative	n.d.	n.d.	n.d.	n.d.	n.d.	n.d.	n.d.	n.d.
WS/21/1813	2021	SN: North	6.17773	Positive	n.d.*	0.25	n.d.*	3.49	n.d.*	0.25	n.d.*	TBEV
WS/21/1814	2021	SN: North	7.54	Positive	n.d.*	0.61	n.d.*	1.76	n.d.*	0.32	n.d.*	TBEV
WS/21/1815	2021	SN: North	6.66086	Positive	n.d.*	3.06	n.d.*	0.43	n.d.*	1.01	n.d.*	WNV/(USUV)
WS/21/1816	2021	SN: North	8.08649	Positive	n.d.*	0.46	n.d.*	0.33	n.d.*	3.31	n.d.*	(USUV)
WS/21/1817	2021	SN: North	9.48044	Positive	n.d.*	0.31	n.d.*	1.81	n.d.*	0.31	n.d.*	TBEV
WS/21/1818	2021	SN: North	5.34611	Positive	n.d.*	2.9	n.d.*	1.38	n.d.*	3.64	n.d.*	WNV/(USUV)
WS/21/1819	2021	SN: North	5.32235	Positive	n.d.*	1.83	n.d.*	0.9	n.d.*	2.77	n.d.*	WNV/(USUV)
WS/21/1820	2021	SN: North	99.6278	Negative	n.d.	n.d.	n.d.	n.d.	n.d.	n.d.	n.d.	n.d.
WS/21/1821	2021	SN: North	23.2853	Positive	n.d.*	0.54	n.d.*	2.87	n.d.*	0.49	n.d.*	TBEV
WS/21/1822	2021	SN: North	7.29447	Positive	n.d.*	1.66	n.d.*	0.25	n.d.*	0.66	n.d.*	WNV/(USUV)
WS/21/1823	2021	SN: North	13.2237	Positive	n.d.*	0.2	n.d.*	0.45	n.d.*	0.2	n.d.*	Negative
WS/21/1824	2021	SN: North	10.0507	Positive	n.d.*	0.33	n.d.*	0.78	n.d.*	0.32	n.d.*	Negative
WS/21/1825	2021	SN: North	81.0926	Negative	n.d.	n.d.	n.d.	n.d.	n.d.	n.d.	n.d.	n.d.
WS/21/1826	2021	SN: North	10.5087	Positive	n.d.*	0.26	n.d.*	1.58	n.d.*	0.26	n.d.*	TBEV
WS/21/1827	2021	SN: North	110.083	Negative	n.d.	n.d.	n.d.	n.d.	n.d.	n.d.	n.d.	n.d.
WS/21/1828	2021	SN: North	22.7838	Positive	n.d.*	0.33	n.d.*	1.43	n.d.*	0.31	n.d.*	TBEV
WS/21/1829	2021	SN: North	109.797	Negative	n.d.	n.d.	n.d.	n.d.	n.d.	n.d.	n.d.	n.d.
WS/21/1830	2021	SN: North	99.0268	Negative	n.d.	n.d.	n.d.	n.d.	n.d.	n.d.	n.d.	n.d.
WS/21/1831	2021	SN: North	104.874	Negative	n.d.	n.d.	n.d.	n.d.	n.d.	n.d.	n.d.	n.d.
WS/21/1832	2021	SN: North	5.79817	Positive	n.d.*	0.74	n.d.*	0.96	n.d.*	0.42	n.d.*	Negative
WS/21/1833	2021	SN: North	7.1966	Positive	n.d.*	0.47	n.d.*	3.34	n.d.*	0.43	n.d.*	TBEV
WS/21/1834	2021	SN: North	10.7622	Positive	n.d.*	0.41	n.d.*	0.96	n.d.*	0.37	n.d.*	Negative
n.d.: not done
n.d.*: not done though positive
ST: Saxony-Anhalt
SN: Saxony
TH: Thuringia
NI: Lower Saxony
SK: Saalekreis
WB: Wittenberg
ABI: Anhalt-Bitterfeld
BK: Börde
HZ: Harz
JL: Jerichower Land
BZ: Bautzen

## Sheet: S3. Sheep Raw Data
Table S3. [Sheep samples tested for antibodies against West Nile virus (WNV), tick-borne encephalitis virus (TBEV), and Usutu virus (USUV) including virus-antibody-titers from virus neutralization tests (VNT) and ELISAs derived optical densities (OD)], Related to Figures 3–5
Sample ID	Sample number per pool	Year	Federal State: District	Flavivirus ELISA (OD405)	ELISA Result	WNV VNT (ND50)	WNV NS1-ELISA (OD405)	TBEV VNT (ND50)	TBEV NS1-ELISA (OD405)	USUV VNT (ND50)	USUV NS1-ELISA (OD405)	VNT Result
S/18/01	1	2018	ST: n.s.	109.334	Negative	n.d.	n.d.	n.d.	n.d.	n.d.	n.d.	n.d.
S/18/02	1	2018	ST: n.s.	109.945	Negative	n.d.	n.d.	n.d.	n.d.	n.d.	n.d.	n.d.
S/18/03	1	2018	ST: n.s.	91.9185	Negative	n.d.	n.d.	n.d.	n.d.	n.d.	n.d.	n.d.
S/18/04	1	2018	ST: n.s.	88.4541	Negative	n.d.	n.d.	n.d.	n.d.	n.d.	n.d.	n.d.
S/18/05	1	2018	ST: n.s.	92.0182	Negative	n.d.	n.d.	n.d.	n.d.	n.d.	n.d.	n.d.
S/18/06	1	2018	ST: n.s.	94.5666	Negative	n.d.	n.d.	n.d.	n.d.	n.d.	n.d.	n.d.
S/18/07	1	2018	ST: n.s.	87.2765	Negative	n.d.	n.d.	n.d.	n.d.	n.d.	n.d.	n.d.
S/18/08	1	2018	ST: n.s.	94.9779	Negative	n.d.	n.d.	n.d.	n.d.	n.d.	n.d.	n.d.
S/18/09	1	2018	ST: n.s.	94.0993	Negative	n.d.	n.d.	n.d.	n.d.	n.d.	n.d.	n.d.
S/18/10	1	2018	ST: n.s.	114.269	Negative	n.d.	n.d.	n.d.	n.d.	n.d.	n.d.	n.d.
S/18/11	1	2018	ST: n.s.	92.0992	Negative	n.d.	n.d.	n.d.	n.d.	n.d.	n.d.	n.d.
S/18/12	1	2018	ST: n.s.	91.744	Negative	n.d.	n.d.	n.d.	n.d.	n.d.	n.d.	n.d.
S/18/13	1	2018	ST: n.s.	95.6321	Negative	n.d.	n.d.	n.d.	n.d.	n.d.	n.d.	n.d.
S/18/14	1	2018	ST: n.s.	92.2363	Negative	n.d.	n.d.	n.d.	n.d.	n.d.	n.d.	n.d.
S/18/15	1	2018	ST: n.s.	90.2486	Negative	n.d.	n.d.	n.d.	n.d.	n.d.	n.d.	n.d.
S/18/16	1	2018	ST: n.s.	94.442	Negative	n.d.	n.d.	n.d.	n.d.	n.d.	n.d.	n.d.
S/18/17	1	2018	ST: n.s.	103.203	Negative	n.d.	n.d.	n.d.	n.d.	n.d.	n.d.	n.d.
S/18/18	1	2018	ST: n.s.	108.474	Negative	n.d.	n.d.	n.d.	n.d.	n.d.	n.d.	n.d.
S/18/19	1	2018	ST: n.s.	99.3894	Negative	n.d.	n.d.	n.d.	n.d.	n.d.	n.d.	n.d.
S/18/20	1	2018	ST: n.s.	101.932	Negative	n.d.	n.d.	n.d.	n.d.	n.d.	n.d.	n.d.
S/18/21	1	2018	ST: n.s.	98.5482	Negative	n.d.	n.d.	n.d.	n.d.	n.d.	n.d.	n.d.
S/18/22	1	2018	ST: n.s.	90.1614	Negative	n.d.	n.d.	n.d.	n.d.	n.d.	n.d.	n.d.
S/18/23	1	2018	ST: n.s.	96.1929	Negative	n.d.	n.d.	n.d.	n.d.	n.d.	n.d.	n.d.
S/18/24	1	2018	ST: n.s.	99.0841	Negative	n.d.	n.d.	n.d.	n.d.	n.d.	n.d.	n.d.
S/18/25	1	2018	ST: n.s.	112.418	Negative	n.d.	n.d.	n.d.	n.d.	n.d.	n.d.	n.d.
S/18/26	1	2018	ST: n.s.	113.907	Negative	n.d.	n.d.	n.d.	n.d.	n.d.	n.d.	n.d.
S/18/27	1	2018	ST: n.s.	91.1957	Negative	n.d.	n.d.	n.d.	n.d.	n.d.	n.d.	n.d.
S/18/28	1	2018	ST: n.s.	101.695	Negative	n.d.	n.d.	n.d.	n.d.	n.d.	n.d.	n.d.
S/18/29	1	2018	ST: n.s.	101.308	Negative	n.d.	n.d.	n.d.	n.d.	n.d.	n.d.	n.d.
S/18/30	1	2018	ST: n.s.	93.5946	Negative	n.d.	n.d.	n.d.	n.d.	n.d.	n.d.	n.d.
S/18/31	1	2018	ST: n.s.	97.0341	Negative	n.d.	n.d.	n.d.	n.d.	n.d.	n.d.	n.d.
S/18/32	1	2018	ST: n.s.	95.7443	Negative	n.d.	n.d.	n.d.	n.d.	n.d.	n.d.	n.d.
S/18/33	1	2018	ST: n.s.	103.433	Negative	n.d.	n.d.	n.d.	n.d.	n.d.	n.d.	n.d.
S/20/01	1	2020	ST: SK	89.8483	Negative	n.d.	n.d.	n.d.	n.d.	n.d.	n.d.	n.d.
S/20/02	1	2020	ST: SK	114.178	Negative	n.d.	n.d.	n.d.	n.d.	n.d.	n.d.	n.d.
S/20/03	1	2020	ST: SK	109.108	Negative	n.d.	n.d.	n.d.	n.d.	n.d.	n.d.	n.d.
S/20/04	1	2020	ST: SK	116.578	Negative	n.d.	n.d.	n.d.	n.d.	n.d.	n.d.	n.d.
S/20/05	1	2020	ST: SK	115.311	Negative	n.d.	n.d.	n.d.	n.d.	n.d.	n.d.	n.d.
S/20/06	1	2020	ST: SK	112.36	Negative	n.d.	n.d.	n.d.	n.d.	n.d.	n.d.	n.d.
S/20/07	1	2020	ST: SK	49.1646	Doubtful	n.d.	n.d.	n.d.	n.d.	n.d.	n.d.	n.d.
S/20/08	1	2020	ST: SK	105.078	Negative	n.d.	n.d.	n.d.	n.d.	n.d.	n.d.	n.d.
S/20/09	1	2020	ST: SK	114.742	Negative	n.d.	n.d.	n.d.	n.d.	n.d.	n.d.	n.d.
S/20/10	1	2020	ST: SK	91.8313	Negative	n.d.	n.d.	n.d.	n.d.	n.d.	n.d.	n.d.
S/20/11	1	2020	ST: SK	95.2583	Negative	n.d.	n.d.	n.d.	n.d.	n.d.	n.d.	n.d.
S/20/12	1	2020	ST: SK	92.3173	Negative	n.d.	n.d.	n.d.	n.d.	n.d.	n.d.	n.d.
S/20/13	1	2020	ST: SK	83.9118	Negative	n.d.	n.d.	n.d.	n.d.	n.d.	n.d.	n.d.
S/20/14	1	2020	ST: WB	30.1203	Positive	NA	0.1896	15	0.2174	< 10	0.2282	TBEV
S/20/15	1	2020	ST: WB	93.9872	Negative	n.d.	n.d.	n.d.	n.d.	n.d.	n.d.	n.d.
S/20/16	1	2020	ST: WB	106.268	Negative	n.d.	n.d.	n.d.	n.d.	n.d.	n.d.	n.d.
S/20/17	1	2020	ST: WB	110.399	Negative	n.d.	n.d.	n.d.	n.d.	n.d.	n.d.	n.d.
S/20/18	1	2020	ST: WB	101.857	Negative	n.d.	n.d.	n.d.	n.d.	n.d.	n.d.	n.d.
S/20/19	1	2020	ST: WB	87.3263	Negative	n.d.	n.d.	n.d.	n.d.	n.d.	n.d.	n.d.
S/20/20	1	2020	ST: WB	87.5942	Negative	n.d.	n.d.	n.d.	n.d.	n.d.	n.d.	n.d.
S/20/21	1	2020	ST: WB	87.2266	Negative	n.d.	n.d.	n.d.	n.d.	n.d.	n.d.	n.d.
S/20/22	1	2020	ST: WB	90.7845	Negative	n.d.	n.d.	n.d.	n.d.	n.d.	n.d.	n.d.
S/20/23	1	2020	ST: WB	92.392	Negative	n.d.	n.d.	n.d.	n.d.	n.d.	n.d.	n.d.
S/21/Pool_01	5	2021	ST: JL	97.9544	Negative	n.d.	n.d.	n.d.	n.d.	n.d.	n.d.	n.d.
S/21/Pool_02	5	2021	ST: JL	97.6129	Negative	n.d.	n.d.	n.d.	n.d.	n.d.	n.d.	n.d.
S/21/Pool_03	5	2021	ST: JL	94.5663	Negative	n.d.	n.d.	n.d.	n.d.	n.d.	n.d.	n.d.
S/21/Pool_04	4	2021	ST: JL	103.325	Negative	n.d.	n.d.	n.d.	n.d.	n.d.	n.d.	n.d.
S/21/Pool_05	5	2021	ST: JL	101.872	Negative	n.d.	n.d.	n.d.	n.d.	n.d.	n.d.	n.d.
S/21/Pool_06	5	2021	ST: JL	93.9569	Negative	n.d.	n.d.	n.d.	n.d.	n.d.	n.d.	n.d.
S/21/Pool_07	5	2021	ST: JL	84.201	Negative	n.d.	n.d.	n.d.	n.d.	n.d.	n.d.	n.d.
S/21/Pool_08	5	2021	ST: JL	66.4301	Negative	n.d.	n.d.	n.d.	n.d.	n.d.	n.d.	n.d.
S/21/Pool_09	5	2021	ST: JL	93.12	Negative	n.d.	n.d.	n.d.	n.d.	n.d.	n.d.	n.d.
S/21/Pool_10	5	2021	ST: JL	101.999	Negative	n.d.	n.d.	n.d.	n.d.	n.d.	n.d.	n.d.
S/21/Pool_11	5	2021	ST: JL	87.2811	Negative	n.d.	n.d.	n.d.	n.d.	n.d.	n.d.	n.d.
S/21/Pool_12	5	2021	ST: JL	103.057	Negative	n.d.	n.d.	n.d.	n.d.	n.d.	n.d.	n.d.
S/21/Pool_13	5	2021	ST: JL	92.2093	Negative	n.d.	n.d.	n.d.	n.d.	n.d.	n.d.	n.d.
S/21/Pool_14	5	2021	ST: JL	90.0666	Negative	n.d.	n.d.	n.d.	n.d.	n.d.	n.d.	n.d.
S/21/Pool_15		2021	ST: JL	11.3094	Positive	n.d.*	n.d.*	n.d.*	n.d.*	n.d.*	n.d.*	n.d.*
S/21/Pool_15,1	1	2021	ST: JL	88.0266	Negative	n.d.	n.d.	n.d.	n.d.	n.d.	n.d.	n.d.
S/21/Pool_15,2	1	2021	ST: JL	87.6233	Negative	n.d.	n.d.	n.d.	n.d.	n.d.	n.d.	n.d.
S/21/Pool_15,3	1	2021	ST: JL	90.3829	Negative	n.d.	n.d.	n.d.	n.d.	n.d.	n.d.	n.d.
S/21/Pool_15,4	1	2021	ST: JL	81.3741	Negative	n.d.	n.d.	n.d.	n.d.	n.d.	n.d.	n.d.
S/21/Pool_15,5	1	2021	ST: JL	10.0589	Positive	< 10	0.2454	< 10	0.3824	15	1.0721	USUV
S/21/Pool_16	5	2021	ST: JL	83.431	Negative	n.d.	n.d.	n.d.	n.d.	n.d.	n.d.	n.d.
S/21/Pool_17	5	2021	ST: JL	85.4799	Negative	n.d.	n.d.	n.d.	n.d.	n.d.	n.d.	n.d.
S/21/Pool_18	5	2021	ST: JL	84.3483	Negative	n.d.	n.d.	n.d.	n.d.	n.d.	n.d.	n.d.
S/21/Pool_19	5	2021	ST: JL	67.863	Negative	n.d.	n.d.	n.d.	n.d.	n.d.	n.d.	n.d.
S/21/Pool_20	5	2021	ST: JL	79.7282	Negative	n.d.	n.d.	n.d.	n.d.	n.d.	n.d.	n.d.
S/21/Pool_21	5	2021	ST: JL	95.5372	Negative	n.d.	n.d.	n.d.	n.d.	n.d.	n.d.	n.d.
S/21/Pool_22	4	2021	ST: JL	86.0424	Negative	n.d.	n.d.	n.d.	n.d.	n.d.	n.d.	n.d.
S/21/Pool_23	5	2021	ST: BK	75.1415	Negative	n.d.	n.d.	n.d.	n.d.	n.d.	n.d.	n.d.
S/21/Pool_24	5	2021	ST: BK	78.7171	Negative	n.d.	n.d.	n.d.	n.d.	n.d.	n.d.	n.d.
S/21/Pool_25	5	2021	ST: BK	79.8955	Negative	n.d.	n.d.	n.d.	n.d.	n.d.	n.d.	n.d.
S/21/Pool_26	5	2021	ST: BK	84.951	Negative	n.d.	n.d.	n.d.	n.d.	n.d.	n.d.	n.d.
S/21/Pool_27	5	2021	ST: BK	87.3548	Negative	n.d.	n.d.	n.d.	n.d.	n.d.	n.d.	n.d.
S/21/Pool_28	5	2021	ST: BK	105.126	Negative	n.d.	n.d.	n.d.	n.d.	n.d.	n.d.	n.d.
S/21/Pool_29	5	2021	ST: BK	101.858	Negative	n.d.	n.d.	n.d.	n.d.	n.d.	n.d.	n.d.
S/21/Pool_30	5	2021	ST: BK	88.2855	Negative	n.d.	n.d.	n.d.	n.d.	n.d.	n.d.	n.d.
S/21/Pool_31	5	2021	ST: BK	83.0225	Negative	n.d.	n.d.	n.d.	n.d.	n.d.	n.d.	n.d.
S/21/Pool_32	5	2021	ST: BK	77.8265	Negative	n.d.	n.d.	n.d.	n.d.	n.d.	n.d.	n.d.
S/21/Pool_33	5	2021	ST: BK	78.7372	Negative	n.d.	n.d.	n.d.	n.d.	n.d.	n.d.	n.d.
S/21/Pool_34	5	2021	ST: BK	86.8593	Negative	n.d.	n.d.	n.d.	n.d.	n.d.	n.d.	n.d.
S/21/Pool_35	3	2021	ST: BK	92.6445	Negative	n.d.	n.d.	n.d.	n.d.	n.d.	n.d.	n.d.
S/21/Pool_36	5	2021	ST: HZ	92.9526	Negative	n.d.	n.d.	n.d.	n.d.	n.d.	n.d.	n.d.
S/21/Pool_37	5	2021	ST: HZ	88.0846	Negative	n.d.	n.d.	n.d.	n.d.	n.d.	n.d.	n.d.
S/21/Pool_38	5	2021	ST: HZ	92.0888	Negative	n.d.	n.d.	n.d.	n.d.	n.d.	n.d.	n.d.
S/21/Pool_39	5	2021	ST: HZ	80.1299	Negative	n.d.	n.d.	n.d.	n.d.	n.d.	n.d.	n.d.
S/21/Pool_40	5	2021	ST: HZ	82.9288	Negative	n.d.	n.d.	n.d.	n.d.	n.d.	n.d.	n.d.
S/21/Pool_41	5	2021	ST: HZ	81.0941	Negative	n.d.	n.d.	n.d.	n.d.	n.d.	n.d.	n.d.
S/21/Pool_42	4	2021	ST: HZ	83.5917	Negative	n.d.	n.d.	n.d.	n.d.	n.d.	n.d.	n.d.
S/21/Pool_43	5	2021	ST: HZ	83.826	Negative	n.d.	n.d.	n.d.	n.d.	n.d.	n.d.	n.d.
S/21/Pool_44	5	2021	ST: HZ	107.911	Negative	n.d.	n.d.	n.d.	n.d.	n.d.	n.d.	n.d.
S/21/Pool_45	5	2021	ST: HZ	102.293	Negative	n.d.	n.d.	n.d.	n.d.	n.d.	n.d.	n.d.
S/21/Pool_46	5	2021	ST: HZ	81.0606	Negative	n.d.	n.d.	n.d.	n.d.	n.d.	n.d.	n.d.
S/21/Pool_47	5	2021	ST: HZ	75.1415	Negative	n.d.	n.d.	n.d.	n.d.	n.d.	n.d.	n.d.
S/21/Pool_48	5	2021	ST: HZ	85.8415	Negative	n.d.	n.d.	n.d.	n.d.	n.d.	n.d.	n.d.
S/21/Pool_49	5	2021	ST: HZ	74.7665	Negative	n.d.	n.d.	n.d.	n.d.	n.d.	n.d.	n.d.
S/21/Pool_50	5	2021	ST: HZ	51.7058	Negative	n.d.	n.d.	n.d.	n.d.	n.d.	n.d.	n.d.
S/21/Pool_51	5	2021	ST: HZ	88.0846	Negative	n.d.	n.d.	n.d.	n.d.	n.d.	n.d.	n.d.
S/21/Pool_52	5	2021	ST: HZ	92.7383	Negative	n.d.	n.d.	n.d.	n.d.	n.d.	n.d.	n.d.
S/21/Pool_53	5	2021	ST: HZ	103.887	Negative	n.d.	n.d.	n.d.	n.d.	n.d.	n.d.	n.d.
S/21/Pool_54	5	2021	ST: HZ	83.9064	Negative	n.d.	n.d.	n.d.	n.d.	n.d.	n.d.	n.d.
S/21/Pool_55	5	2021	ST: HZ	73.8893	Negative	n.d.	n.d.	n.d.	n.d.	n.d.	n.d.	n.d.
S/21/Pool_56	5	2021	ST: HZ	84.1675	Negative	n.d.	n.d.	n.d.	n.d.	n.d.	n.d.	n.d.
S/21/Pool_57	5	2021	ST: HZ	62.446	Negative	n.d.	n.d.	n.d.	n.d.	n.d.	n.d.	n.d.
S/21/Pool_58	5	2021	ST: HZ	78.6166	Negative	n.d.	n.d.	n.d.	n.d.	n.d.	n.d.	n.d.
S/21/Pool_59	5	2021	ST: HZ	88.2855	Negative	n.d.	n.d.	n.d.	n.d.	n.d.	n.d.	n.d.
S/21/Pool_60	5	2021	ST: HZ	95.0886	Negative	n.d.	n.d.	n.d.	n.d.	n.d.	n.d.	n.d.
S/21/Pool_61	4	2021	ST: HZ	103.787	Negative	n.d.	n.d.	n.d.	n.d.	n.d.	n.d.	n.d.
S/21/Pool_62	5	2021	ST: HZ	84.4019	Negative	n.d.	n.d.	n.d.	n.d.	n.d.	n.d.	n.d.
S/21/Pool_63	5	2021	ST: HZ	79.7415	Negative	n.d.	n.d.	n.d.	n.d.	n.d.	n.d.	n.d.
S/21/Pool_64	5	2021	ST: HZ	82.902	Negative	n.d.	n.d.	n.d.	n.d.	n.d.	n.d.	n.d.
S/21/Pool_65	5	2021	ST: HZ	72.905	Negative	n.d.	n.d.	n.d.	n.d.	n.d.	n.d.	n.d.
S/21/Pool_66	5	2021	ST: HZ	74.4049	Negative	n.d.	n.d.	n.d.	n.d.	n.d.	n.d.	n.d.
S/21/Pool_67	5	2021	ST: ABI	83.4645	Negative	n.d.	n.d.	n.d.	n.d.	n.d.	n.d.	n.d.
S/21/Pool_68	5	2021	ST: ABI	90.1805	Negative	n.d.	n.d.	n.d.	n.d.	n.d.	n.d.	n.d.
S/21/Pool_69	6	2021	ST: ABI	99.0592	Negative	n.d.	n.d.	n.d.	n.d.	n.d.	n.d.	n.d.
S/21/Pool_70	5	2021	ST: ABI	77.1703	Negative	n.d.	n.d.	n.d.	n.d.	n.d.	n.d.	n.d.
S/21/Pool_71	5	2021	ST: ABI	80.304	Negative	n.d.	n.d.	n.d.	n.d.	n.d.	n.d.	n.d.
S/21/Pool_72	5	2021	ST: ABI	82.527	Negative	n.d.	n.d.	n.d.	n.d.	n.d.	n.d.	n.d.
S/21/Pool_73	5	2021	ST: ABI	69.2959	Negative	n.d.	n.d.	n.d.	n.d.	n.d.	n.d.	n.d.
S/21/Pool_74	5	2021	ST: ABI	74.9874	Negative	n.d.	n.d.	n.d.	n.d.	n.d.	n.d.	n.d.
S/21/Pool_75	5	2021	ST: ABI	85.8348	Negative	n.d.	n.d.	n.d.	n.d.	n.d.	n.d.	n.d.
S/21/Pool_76	5	2021	ST: ABI	90.4014	Negative	n.d.	n.d.	n.d.	n.d.	n.d.	n.d.	n.d.
S/21/Pool_77	5	2021	ST: ABI	97.479	Negative	n.d.	n.d.	n.d.	n.d.	n.d.	n.d.	n.d.
S/21/Pool_78	5	2021	ST: ABI	79.6009	Negative	n.d.	n.d.	n.d.	n.d.	n.d.	n.d.	n.d.
S/21/Pool_79	5	2021	ST: ABI	72.6372	Negative	n.d.	n.d.	n.d.	n.d.	n.d.	n.d.	n.d.
S/21/Pool_80	5	2021	ST: ABI	77.6725	Negative	n.d.	n.d.	n.d.	n.d.	n.d.	n.d.	n.d.
S/21/Pool_81		2021	ST: ABI	38.2604	Positive	n.d.*	n.d.*	n.d.*	n.d.*	n.d.*	n.d.*	n.d.*
S/21/Pool_81,1	1	2021	ST: ABI	98.4249	Negative	n.d.	n.d.	n.d.	n.d.	n.d.	n.d.	n.d.
S/21/Pool_81,2	1	2021	ST: ABI	82.9812	Negative	n.d.	n.d.	n.d.	n.d.	n.d.	n.d.	n.d.
S/21/Pool_81,3	1	2021	ST: ABI	17.3582	Positive	< 10	0.2528	1280	0.8526	< 10	0.3126	TBEV
S/21/Pool_81,4	1	2021	ST: ABI	82.4818	Negative	n.d.	n.d.	n.d.	n.d.	n.d.	n.d.	n.d.
S/21/Pool_82	5	2021	ST: ABI	53.8953	Negative	n.d.	n.d.	n.d.	n.d.	n.d.	n.d.	n.d.
S/21/Pool_83	5	2021	ST: ABI	88.9551	Negative	n.d.	n.d.	n.d.	n.d.	n.d.	n.d.	n.d.
S/21/Pool_84	5	2021	ST: ABI	84.5492	Negative	n.d.	n.d.	n.d.	n.d.	n.d.	n.d.	n.d.
S/21/Pool_85	5	2021	ST: ABI	96.642	Negative	n.d.	n.d.	n.d.	n.d.	n.d.	n.d.	n.d.
S/21/Pool_86	5	2021	ST: ABI	83.8327	Negative	n.d.	n.d.	n.d.	n.d.	n.d.	n.d.	n.d.
S/21/Pool_87	5	2021	ST: ABI	68.6263	Negative	n.d.	n.d.	n.d.	n.d.	n.d.	n.d.	n.d.
S/21/Pool_88	5	2021	ST: ABI	113.013	Negative	n.d.	n.d.	n.d.	n.d.	n.d.	n.d.	n.d.
S/21/Pool_89	5	2021	ST: ABI	95.2693	Negative	n.d.	n.d.	n.d.	n.d.	n.d.	n.d.	n.d.
S/21/Pool_90	5	2021	ST: ABI	88.1114	Negative	n.d.	n.d.	n.d.	n.d.	n.d.	n.d.	n.d.
S/21/Pool_91	5	2021	ST: ABI	89.1225	Negative	n.d.	n.d.	n.d.	n.d.	n.d.	n.d.	n.d.
S/21/Pool_92	5	2021	ST: ABI	93.3141	Negative	n.d.	n.d.	n.d.	n.d.	n.d.	n.d.	n.d.
S/21/Pool_93	5	2021	ST: ABI	95.0524	Negative	n.d.	n.d.	n.d.	n.d.	n.d.	n.d.	n.d.
S/21/Pool_94	5	2021	ST: ABI	77.9613	Negative	n.d.	n.d.	n.d.	n.d.	n.d.	n.d.	n.d.
S/21/Pool_95	5	2021	ST: ABI	94.0362	Negative	n.d.	n.d.	n.d.	n.d.	n.d.	n.d.	n.d.
S/21/Pool_96	5	2021	ST: ABI	91.6354	Negative	n.d.	n.d.	n.d.	n.d.	n.d.	n.d.	n.d.
S/21/Pool_97	5	2021	ST: ABI	98.4058	Negative	n.d.	n.d.	n.d.	n.d.	n.d.	n.d.	n.d.
S/21/Pool_98	5	2021	ST: ABI	90.1048	Negative	n.d.	n.d.	n.d.	n.d.	n.d.	n.d.	n.d.
S/21/Pool_99	5	2021	ST: ABI	83.4297	Negative	n.d.	n.d.	n.d.	n.d.	n.d.	n.d.	n.d.
S/21/Pool_100	5	2021	ST: ABI	83.6265	Negative	n.d.	n.d.	n.d.	n.d.	n.d.	n.d.	n.d.
S/21/Pool_101	5	2021	ST: ABI	84.6618	Negative	n.d.	n.d.	n.d.	n.d.	n.d.	n.d.	n.d.
S/21/Pool_102	5	2021	ST: ABI	79.657	Negative	n.d.	n.d.	n.d.	n.d.	n.d.	n.d.	n.d.
S/21/Pool_103	5	2021	ST: ABI	88.2947	Negative	n.d.	n.d.	n.d.	n.d.	n.d.	n.d.	n.d.
S/21/Pool_104	5	2021	ST: ABI	96.8498	Negative	n.d.	n.d.	n.d.	n.d.	n.d.	n.d.	n.d.
S/21/Pool_105	5	2021	ST: ABI	75.5732	Negative	n.d.	n.d.	n.d.	n.d.	n.d.	n.d.	n.d.
S/21/Pool_106	5	2021	ST: ABI	87.5643	Negative	n.d.	n.d.	n.d.	n.d.	n.d.	n.d.	n.d.
S/21/Pool_107	5	2021	ST: ABI	74.9635	Negative	n.d.	n.d.	n.d.	n.d.	n.d.	n.d.	n.d.
S/21/Pool_108	4	2021	ST: ABI	73.8139	Negative	n.d.	n.d.	n.d.	n.d.	n.d.	n.d.	n.d.
S/21/Pool_109	5	2021	ST: ABI	83.1184	Negative	n.d.	n.d.	n.d.	n.d.	n.d.	n.d.	n.d.
S/21/Pool_110	5	2021	ST: ABI	78.4312	Negative	n.d.	n.d.	n.d.	n.d.	n.d.	n.d.	n.d.
S/21/Pool_111	5	2021	ST: ABI	82.3055	Negative	n.d.	n.d.	n.d.	n.d.	n.d.	n.d.	n.d.
S/21/Pool_112	5	2021	ST: ABI	95.5414	Negative	n.d.	n.d.	n.d.	n.d.	n.d.	n.d.	n.d.
S/21/Pool_113	5	2021	ST: ABI	88.3265	Negative	n.d.	n.d.	n.d.	n.d.	n.d.	n.d.	n.d.
S/21/Pool_114	5	2021	ST: ABI	91.6608	Negative	n.d.	n.d.	n.d.	n.d.	n.d.	n.d.	n.d.
S/21/Pool_115	5	2021	ST: ABI	80.8447	Negative	n.d.	n.d.	n.d.	n.d.	n.d.	n.d.	n.d.
S/21/Pool_116	5	2021	ST: ABI	80.127	Negative	n.d.	n.d.	n.d.	n.d.	n.d.	n.d.	n.d.
S/21/Pool_117	5	2021	ST: ABI	80.6732	Negative	n.d.	n.d.	n.d.	n.d.	n.d.	n.d.	n.d.
S/21/Pool_118	5	2021	ST: ABI	80.6224	Negative	n.d.	n.d.	n.d.	n.d.	n.d.	n.d.	n.d.
S/21/Pool_119	5	2021	ST: ABI	83.6774	Negative	n.d.	n.d.	n.d.	n.d.	n.d.	n.d.	n.d.
S/21/Pool_120	5	2021	ST: ABI	90.1302	Negative	n.d.	n.d.	n.d.	n.d.	n.d.	n.d.	n.d.
S/21/Pool_121	5	2021	ST: ABI	74.0298	Negative	n.d.	n.d.	n.d.	n.d.	n.d.	n.d.	n.d.
S/21/Pool_122	5	2021	ST: ABI	88.6504	Negative	n.d.	n.d.	n.d.	n.d.	n.d.	n.d.	n.d.
S/21/Pool_123	5	2021	ST: ABI	85.0302	Negative	n.d.	n.d.	n.d.	n.d.	n.d.	n.d.	n.d.
S/21/Pool_124	5	2021	ST: ABI	84.268	Negative	n.d.	n.d.	n.d.	n.d.	n.d.	n.d.	n.d.
S/21/Pool_125	5	2021	ST: ABI	84.0267	Negative	n.d.	n.d.	n.d.	n.d.	n.d.	n.d.	n.d.
S/21/Pool_126	5	2021	ST: ABI	82.7628	Negative	n.d.	n.d.	n.d.	n.d.	n.d.	n.d.	n.d.
S/21/Pool_127	5	2021	ST: ABI	83.4551	Negative	n.d.	n.d.	n.d.	n.d.	n.d.	n.d.	n.d.
S/21/Pool_128	5	2021	ST: ABI	98.6027	Negative	n.d.	n.d.	n.d.	n.d.	n.d.	n.d.	n.d.
S/21/Pool_129	5	2021	ST: ABI	96.7482	Negative	n.d.	n.d.	n.d.	n.d.	n.d.	n.d.	n.d.
S/21/Pool_130	5	2021	ST: ABI	95.0079	Negative	n.d.	n.d.	n.d.	n.d.	n.d.	n.d.	n.d.
S/21/Pool_131	5	2021	ST: ABI	80.9844	Negative	n.d.	n.d.	n.d.	n.d.	n.d.	n.d.	n.d.
S/21/Pool_132	5	2021	ST: ABI	84.6237	Negative	n.d.	n.d.	n.d.	n.d.	n.d.	n.d.	n.d.
S/21/Pool_133	5	2021	ST: ABI	86.7831	Negative	n.d.	n.d.	n.d.	n.d.	n.d.	n.d.	n.d.
S/21/Pool_134	5	2021	ST: ABI	85.4875	Negative	n.d.	n.d.	n.d.	n.d.	n.d.	n.d.	n.d.
S/21/Pool_135	5	2021	ST: ABI	94.6777	Negative	n.d.	n.d.	n.d.	n.d.	n.d.	n.d.	n.d.
S/21/Pool_136	5	2021	ST: ABI	96.6275	Negative	n.d.	n.d.	n.d.	n.d.	n.d.	n.d.	n.d.
S/21/Pool_137	5	2021	ST: ABI	108.803	Negative	n.d.	n.d.	n.d.	n.d.	n.d.	n.d.	n.d.
S/21/Pool_138	5	2021	ST: ABI	90.9813	Negative	n.d.	n.d.	n.d.	n.d.	n.d.	n.d.	n.d.
S/21/Pool_139	5	2021	ST: ABI	88.2058	Negative	n.d.	n.d.	n.d.	n.d.	n.d.	n.d.	n.d.
S/21/Pool_140	5	2021	ST: ABI	82.604	Negative	n.d.	n.d.	n.d.	n.d.	n.d.	n.d.	n.d.
S/21/Pool_141	5	2021	ST: ABI	89.4951	Negative	n.d.	n.d.	n.d.	n.d.	n.d.	n.d.	n.d.
S/21/Pool_142	5	2021	ST: ABI	80.8638	Negative	n.d.	n.d.	n.d.	n.d.	n.d.	n.d.	n.d.
S/21/Pool_143	5	2021	ST: ABI	83.417	Negative	n.d.	n.d.	n.d.	n.d.	n.d.	n.d.	n.d.
S/21/Pool_144	5	2021	ST: ABI	96.4306	Negative	n.d.	n.d.	n.d.	n.d.	n.d.	n.d.	n.d.
S/21/Pool_145	5	2021	ST: ABI	104.452	Negative	n.d.	n.d.	n.d.	n.d.	n.d.	n.d.	n.d.
S/21/Pool_146	5	2021	ST: ABI	89.8571	Negative	n.d.	n.d.	n.d.	n.d.	n.d.	n.d.	n.d.
S/21/Pool_147	5	2021	ST: ABI	85.8114	Negative	n.d.	n.d.	n.d.	n.d.	n.d.	n.d.	n.d.
S/21/Pool_148	5	2021	ST: WB	84.9222	Negative	n.d.	n.d.	n.d.	n.d.	n.d.	n.d.	n.d.
S/21/Pool_149		2021	ST: WB	38.8441	Positive	n.d.*	n.d.*	n.d.*	n.d.*	n.d.*	n.d.*	n.d.*
S/21/Pool_149,1	1	2021	ST: WB	85.5231	Negative	n.d.	n.d.	n.d.	n.d.	n.d.	n.d.	n.d.
S/21/Pool_149,2	1	2021	ST: WB	42.4669	Doubtful	n.d.	n.d.	n.d.	n.d.	n.d.	n.d.	n.d.
S/21/Pool_149,3	1	2021	ST: WB	100.672	Negative	n.d.	n.d.	n.d.	n.d.	n.d.	n.d.	n.d.
S/21/Pool_149,4	1	2021	ST: WB	93.2706	Negative	n.d.	n.d.	n.d.	n.d.	n.d.	n.d.	n.d.
S/21/Pool_149,5	1	2021	ST: WB	87.4312	Negative	n.d.	n.d.	n.d.	n.d.	n.d.	n.d.	n.d.
S/21/Pool_150	5	2021	ST: WB	80.9717	Negative	n.d.	n.d.	n.d.	n.d.	n.d.	n.d.	n.d.
S/21/Pool_151	5	2021	ST: WB	87.7485	Negative	n.d.	n.d.	n.d.	n.d.	n.d.	n.d.	n.d.
S/21/Pool_152	5	2021	ST: WB	93.5154	Negative	n.d.	n.d.	n.d.	n.d.	n.d.	n.d.	n.d.
S/21/Pool_153		2021	ST: WB	49.8063	Doubtful	n.d.	n.d.	n.d.	n.d.	n.d.	n.d.	n.d.
S/21/Pool_153,1	1	2021	ST: WB	38.2699	Positive	160	0.1748	< 10	0.1714	< 10	0.1873	WNV
S/21/Pool_153,2	1	2021	ST: WB	82.8787	Negative	n.d.	n.d.	n.d.	n.d.	n.d.	n.d.	n.d.
S/21/Pool_153,3	1	2021	ST: WB	76.8728	Negative	n.d.	n.d.	n.d.	n.d.	n.d.	n.d.	n.d.
S/21/Pool_153,4	1	2021	ST: WB	83.2821	Negative	n.d.	n.d.	n.d.	n.d.	n.d.	n.d.	n.d.
S/21/Pool_153,5	1	2021	ST: WB	82.3537	Negative	n.d.	n.d.	n.d.	n.d.	n.d.	n.d.	n.d.
S/21/Pool_154	5	2021	ST: WB	88.1931	Negative	n.d.	n.d.	n.d.	n.d.	n.d.	n.d.	n.d.
S/21/Pool_155	5	2021	ST: WB	78.9393	Negative	n.d.	n.d.	n.d.	n.d.	n.d.	n.d.	n.d.
S/21/Pool_156		2021	ST: WB	35.1477	Positive	n.d.*	n.d.*	n.d.*	n.d.*	n.d.*	n.d.*	n.d.*
S/21/Pool_156,1	1	2021	ST: WB	97.7846	Negative	n.d.	n.d.	n.d.	n.d.	n.d.	n.d.	n.d.
S/21/Pool_156,2	1	2021	ST: WB	96.8818	Negative	n.d.	n.d.	n.d.	n.d.	n.d.	n.d.	n.d.
S/21/Pool_156,3	1	2021	ST: WB	86.8741	Negative	n.d.	n.d.	n.d.	n.d.	n.d.	n.d.	n.d.
S/21/Pool_156,4	1	2021	ST: WB	38.6029	Positive	< 10	0.1884	20	0.2953	< 10	0.2381	TBEV
S/21/Pool_156,5	1	2021	ST: WB	33.7239	Positive	20	0.1915	10	0.2934	< 10	0.2516	Flavivirus
S/21/Pool_157	5	2021	ST: WB	76.3734	Negative	n.d.	n.d.	n.d.	n.d.	n.d.	n.d.	n.d.
S/21/Pool_158	5	2021	ST: WB	78.698	Negative	n.d.	n.d.	n.d.	n.d.	n.d.	n.d.	n.d.
S/21/Pool_159	5	2021	ST: WB	85.1	Negative	n.d.	n.d.	n.d.	n.d.	n.d.	n.d.	n.d.
S/21/Pool_160	5	2021	ST: WB	81.9943	Negative	n.d.	n.d.	n.d.	n.d.	n.d.	n.d.	n.d.
S/21/Pool_161	5	2021	ST: WB	96.7482	Negative	n.d.	n.d.	n.d.	n.d.	n.d.	n.d.	n.d.
S/21/Pool_162		2021	ST: WB	44.6999	Doubtful	n.d.	n.d.	n.d.	n.d.	n.d.	n.d.	n.d.
S/21/Pool_162,1	1	2021	ST: WB	81.2972	Negative	n.d.	n.d.	n.d.	n.d.	n.d.	n.d.	n.d.
S/21/Pool_162,2	1	2021	ST: WB	79.3443	Negative	n.d.	n.d.	n.d.	n.d.	n.d.	n.d.	n.d.
S/21/Pool_162,3	1	2021	ST: WB	81.0987	Negative	n.d.	n.d.	n.d.	n.d.	n.d.	n.d.	n.d.
S/21/Pool_162,4	1	2021	ST: WB	96.7922	Negative	n.d.	n.d.	n.d.	n.d.	n.d.	n.d.	n.d.
S/21/Pool_162,5	1	2021	ST: WB	23.633	Positive	< 10	0.1611	240	0.3276	< 10	0.1913	TBEV
S/21/Pool_163	5	2021	ST: WB	85.4303	Negative	n.d.	n.d.	n.d.	n.d.	n.d.	n.d.	n.d.
S/21/Pool_164	5	2021	ST: WB	79.0092	Negative	n.d.	n.d.	n.d.	n.d.	n.d.	n.d.	n.d.
S/21/Pool_165	5	2021	ST: WB	78.463	Negative	n.d.	n.d.	n.d.	n.d.	n.d.	n.d.	n.d.
S/21/Pool_166	5	2021	ST: WB	81.1432	Negative	n.d.	n.d.	n.d.	n.d.	n.d.	n.d.	n.d.
S/21/Pool_167	5	2021	ST: WB	66.6053	Negative	n.d.	n.d.	n.d.	n.d.	n.d.	n.d.	n.d.
S/21/Pool_168	5	2021	ST: WB	93.4392	Negative	n.d.	n.d.	n.d.	n.d.	n.d.	n.d.	n.d.
S/21/Pool_169	5	2021	ST: WB	96.9451	Negative	n.d.	n.d.	n.d.	n.d.	n.d.	n.d.	n.d.
S/21/Pool_170	5	2021	ST: WB	90.5684	Negative	n.d.	n.d.	n.d.	n.d.	n.d.	n.d.	n.d.
S/21/Pool_171	5	2021	ST: WB	82.3817	Negative	n.d.	n.d.	n.d.	n.d.	n.d.	n.d.	n.d.
S/21/Pool_172	5	2021	ST: WB	65.913	Negative	n.d.	n.d.	n.d.	n.d.	n.d.	n.d.	n.d.
S/21/Pool_173	5	2021	ST: WB	75.5478	Negative	n.d.	n.d.	n.d.	n.d.	n.d.	n.d.	n.d.
S/21/Pool_174	5	2021	ST: WB	78.6472	Negative	n.d.	n.d.	n.d.	n.d.	n.d.	n.d.	n.d.
S/21/Pool_175	5	2021	ST: WB	67.0753	Negative	n.d.	n.d.	n.d.	n.d.	n.d.	n.d.	n.d.
S/21/Pool_176	5	2021	ST: WB	92.7596	Negative	n.d.	n.d.	n.d.	n.d.	n.d.	n.d.	n.d.
S/21/Pool_177	5	2021	ST: WB	96.1956	Negative	n.d.	n.d.	n.d.	n.d.	n.d.	n.d.	n.d.
S/21/Pool_178	5	2021	ST: WB	60.8765	Negative	n.d.	n.d.	n.d.	n.d.	n.d.	n.d.	n.d.
S/21/Pool_179	5	2021	ST: WB	80.8828	Negative	n.d.	n.d.	n.d.	n.d.	n.d.	n.d.	n.d.
S/21/Pool_180		2021	ST: WB	41.5433	Doubtful	n.d.	n.d.	n.d.	n.d.	n.d.	n.d.	n.d.
S/21/Pool_180,1	1	2021	ST: WB	74.158	Negative	n.d.	n.d.	n.d.	n.d.	n.d.	n.d.	n.d.
S/21/Pool_180,2	1	2021	ST: WB	78.7553	Negative	n.d.	n.d.	n.d.	n.d.	n.d.	n.d.	n.d.
S/21/Pool_180,3	1	2021	ST: WB	18.8693	Positive	80	0.1714	< 10	0.1837	< 10	0.2025	WNV
S/21/Pool_180,4	1	2021	ST: WB	68.5491	Negative	n.d.	n.d.	n.d.	n.d.	n.d.	n.d.	n.d.
S/21/Pool_180,5	1	2021	ST: WB	70.5276	Negative	n.d.	n.d.	n.d.	n.d.	n.d.	n.d.	n.d.
S/21/Pool_181	5	2021	ST: WB	78.8441	Negative	n.d.	n.d.	n.d.	n.d.	n.d.	n.d.	n.d.
S/21/Pool_182	5	2021	ST: WB	75.0143	Negative	n.d.	n.d.	n.d.	n.d.	n.d.	n.d.	n.d.
S/21/Pool_183	5	2021	ST: WB	58.5964	Negative	n.d.	n.d.	n.d.	n.d.	n.d.	n.d.	n.d.
S/21/Pool_184	5	2021	ST: WB	96.0432	Negative	n.d.	n.d.	n.d.	n.d.	n.d.	n.d.	n.d.
S/21/Pool_185	5	2021	ST: WB	99.9796	Negative	n.d.	n.d.	n.d.	n.d.	n.d.	n.d.	n.d.
S/21/Pool_186	5	2021	ST: WB	80.5744	Negative	n.d.	n.d.	n.d.	n.d.	n.d.	n.d.	n.d.
S/21/Pool_187		2021	ST: WB	33.4248	Positive	n.d.*	n.d.*	n.d.*	n.d.*	n.d.*	n.d.*	n.d.*
S/21/Pool_187,1	1	2021	ST: WB	75.6115	Negative	n.d.	n.d.	n.d.	n.d.	n.d.	n.d.	n.d.
S/21/Pool_187,2	1	2021	ST: WB	18.5363	Positive	< 10	0.1784	< 10	0.1906	< 10	0.2117	Negative
S/21/Pool_187,3	1	2021	ST: WB	93.9429	Negative	n.d.	n.d.	n.d.	n.d.	n.d.	n.d.	n.d.
S/21/Pool_187,4	1	2021	ST: WB	73.7034	Negative	n.d.	n.d.	n.d.	n.d.	n.d.	n.d.	n.d.
S/21/Pool_188	5	2021	ST: BK	103.942	Negative	n.d.	n.d.	n.d.	n.d.	n.d.	n.d.	n.d.
S/21/Pool_189	5	2021	ST: BK	95.439	Negative	n.d.	n.d.	n.d.	n.d.	n.d.	n.d.	n.d.
S/21/Pool_190	5	2021	ST: BK	84.3706	Negative	n.d.	n.d.	n.d.	n.d.	n.d.	n.d.	n.d.
S/21/Pool_191	5	2021	ST: BK	79.3861	Negative	n.d.	n.d.	n.d.	n.d.	n.d.	n.d.	n.d.
S/21/Pool_192	5	2021	ST: BK	82.5812	Negative	n.d.	n.d.	n.d.	n.d.	n.d.	n.d.	n.d.
S/21/Pool_193	5	2021	ST: BK	72.9196	Negative	n.d.	n.d.	n.d.	n.d.	n.d.	n.d.	n.d.
S/21/Pool_194	5	2021	ST: BK	78.5677	Negative	n.d.	n.d.	n.d.	n.d.	n.d.	n.d.	n.d.
S/21/Pool_195	5	2021	ST: BK	80.6742	Negative	n.d.	n.d.	n.d.	n.d.	n.d.	n.d.	n.d.
S/21/Pool_196	5	2021	ST: BK	101.38	Negative	n.d.	n.d.	n.d.	n.d.	n.d.	n.d.	n.d.
S/21/Pool_197	1	2021	ST: BK	94.3549	Negative	n.d.	n.d.	n.d.	n.d.	n.d.	n.d.	n.d.
S/21/Pool_198	5	2021	ST: BK	78.7046	Negative	n.d.	n.d.	n.d.	n.d.	n.d.	n.d.	n.d.
S/21/Pool_199	5	2021	ST: BK	71.0459	Negative	n.d.	n.d.	n.d.	n.d.	n.d.	n.d.	n.d.
S/21/Pool_200	5	2021	ST: BK	74.0585	Negative	n.d.	n.d.	n.d.	n.d.	n.d.	n.d.	n.d.
S/21/Pool_201	5	2021	ST: BK	74.1342	Negative	n.d.	n.d.	n.d.	n.d.	n.d.	n.d.	n.d.
S/21/Pool_202	5	2021	ST: BK	73.5964	Negative	n.d.	n.d.	n.d.	n.d.	n.d.	n.d.	n.d.
S/21/Pool_203	5	2021	ST: BK	77.0691	Negative	n.d.	n.d.	n.d.	n.d.	n.d.	n.d.	n.d.
S/21/Pool_204	5	2021	ST: BK	93.1395	Negative	n.d.	n.d.	n.d.	n.d.	n.d.	n.d.	n.d.
S/21/Pool_205	5	2021	ST: BK	95.4663	Negative	n.d.	n.d.	n.d.	n.d.	n.d.	n.d.	n.d.
S/21/Pool_206	5	2021	ST: BK	84.3545	Negative	n.d.	n.d.	n.d.	n.d.	n.d.	n.d.	n.d.
S/21/Pool_207	5	2021	ST: BK	76.539	Negative	n.d.	n.d.	n.d.	n.d.	n.d.	n.d.	n.d.
S/21/Pool_208	4	2021	ST: BK	76.7064	Negative	n.d.	n.d.	n.d.	n.d.	n.d.	n.d.	n.d.
S/21/Pool_209	5	2021	ST: SK	72.9594	Negative	n.d.	n.d.	n.d.	n.d.	n.d.	n.d.	n.d.
S/21/Pool_210	4	2021	ST: SK	72.8025	Negative	n.d.	n.d.	n.d.	n.d.	n.d.	n.d.	n.d.
S/21/Pool_211	5	2021	ST: SK	73.0314	Negative	n.d.	n.d.	n.d.	n.d.	n.d.	n.d.	n.d.
S/21/Pool_212		2021	ST: SK	20.619	Positive	n.d.*	n.d.*	n.d.*	n.d.*	n.d.*	n.d.*	n.d.*
S/21/Pool_212,1	1	2021	ST: SK	35.6704	Positive	< 10	0.166	< 10	0.1773	10	0.197	USUV
S/21/Pool_212,2	1	2021	ST: SK	54.8982	Negative	n.d.	n.d.	n.d.	n.d.	n.d.	n.d.	n.d.
S/21/Pool_212,3	1	2021	ST: SK	49.9245	Doubtful	n.d.	n.d.	n.d.	n.d.	n.d.	n.d.	n.d.
S/21/Pool_212,4	1	2021	ST: SK	12.5816	Positive	30	0.1627	< 10	0.1761	10	0.2025	Flavivirus
S/21/Pool_212,5	1	2021	ST: SK	28.3071	Positive	< 10	0.1689	< 10	0.1939	< 10	0.1938	Negative
S/21/Pool_213		2021	ST: SK	16.995	Positive	n.d.*	n.d.*	n.d.*	n.d.*	n.d.*	n.d.*	n.d.*
S/21/Pool_213,1	1	2021	ST: SK	16.2121	Positive	< 10	0.1616	< 10	0.1762	< 10	0.2008	Negative
S/21/Pool_213,2	1	2021	ST: SK	51.5559	Negative	n.d.	n.d.	n.d.	n.d.	n.d.	n.d.	n.d.
S/21/Pool_213,3	1	2021	ST: SK	30.9451	Positive	< 10	n.d.*	< 10	n.d.*	20	n.d.*	USUV
S/21/Pool_214	5	2021	ST: SK	72.7824	Negative	n.d.	n.d.	n.d.	n.d.	n.d.	n.d.	n.d.
S/21/Pool_215	5	2021	ST: SK	71.418	Negative	n.d.	n.d.	n.d.	n.d.	n.d.	n.d.	n.d.
S/21/Pool_216	5	2021	ST: SK	73.6243	Negative	n.d.	n.d.	n.d.	n.d.	n.d.	n.d.	n.d.
S/21/Pool_217	5	2021	ST: SK	76.7944	Negative	n.d.	n.d.	n.d.	n.d.	n.d.	n.d.	n.d.
S/21/Pool_218	5	2021	ST: SK	60.1904	Negative	n.d.	n.d.	n.d.	n.d.	n.d.	n.d.	n.d.
S/21/Pool_219	5	2021	ST: SK	78.6145	Negative	n.d.	n.d.	n.d.	n.d.	n.d.	n.d.	n.d.
S/21/Pool_220	5	2021	ST: SK	98.154	Negative	n.d.	n.d.	n.d.	n.d.	n.d.	n.d.	n.d.
S/21/Pool_221	5	2021	ST: SK	85.2239	Negative	n.d.	n.d.	n.d.	n.d.	n.d.	n.d.	n.d.
S/21/Pool_222	5	2021	ST: SK	73.6481	Negative	n.d.	n.d.	n.d.	n.d.	n.d.	n.d.	n.d.
S/21/Pool_223	5	2021	ST: SK	66.5637	Negative	n.d.	n.d.	n.d.	n.d.	n.d.	n.d.	n.d.
S/21/Pool_224	5	2021	ST: SK	73.7771	Negative	n.d.	n.d.	n.d.	n.d.	n.d.	n.d.	n.d.
S/21/Pool_225		2021	ST: SK	38.0926	Positive	n.d.*	n.d.*	n.d.*	n.d.*	n.d.*	n.d.*	n.d.*
S/21/Pool_225,1	1	2021	ST: SK	83.8135	Negative	n.d.	n.d.	n.d.	n.d.	n.d.	n.d.	n.d.
S/21/Pool_225,2	1	2021	ST: SK	21.1231	Positive	< 10	0.1889	320	0.8755	< 10	0.2173	TBEV
S/21/Pool_225,3	1	2021	ST: SK	85.0173	Negative	n.d.	n.d.	n.d.	n.d.	n.d.	n.d.	n.d.
S/21/Pool_225,4	1	2021	ST: SK	77.2826	Negative	n.d.	n.d.	n.d.	n.d.	n.d.	n.d.	n.d.
S/21/Pool_225,5	1	2021	ST: SK	85.7792	Negative	n.d.	n.d.	n.d.	n.d.	n.d.	n.d.	n.d.
S/21/Pool_226	5	2021	ST: SK	73.1344	Negative	n.d.	n.d.	n.d.	n.d.	n.d.	n.d.	n.d.
S/21/Pool_227	5	2021	ST: SK	79.5873	Negative	n.d.	n.d.	n.d.	n.d.	n.d.	n.d.	n.d.
S/21/Pool_228	5	2021	ST: SK	90.5453	Negative	n.d.	n.d.	n.d.	n.d.	n.d.	n.d.	n.d.
S/21/Pool_229	5	2021	ST: SK	102.175	Negative	n.d.	n.d.	n.d.	n.d.	n.d.	n.d.	n.d.
S/21/Pool_230	5	2021	ST: SK	73.4067	Negative	n.d.	n.d.	n.d.	n.d.	n.d.	n.d.	n.d.
S/21/Pool_231	5	2021	ST: SK	75.3492	Negative	n.d.	n.d.	n.d.	n.d.	n.d.	n.d.	n.d.
S/21/Pool_232	5	2021	ST: SK	52.4946	Negative	n.d.	n.d.	n.d.	n.d.	n.d.	n.d.	n.d.
S/21/Pool_233	5	2021	ST: SK	63.468	Negative	n.d.	n.d.	n.d.	n.d.	n.d.	n.d.	n.d.
S/21/Pool_234	5	2021	ST: SK	72.3824	Negative	n.d.	n.d.	n.d.	n.d.	n.d.	n.d.	n.d.
S/21/Pool_235	5	2021	ST: SK	76.5079	Negative	n.d.	n.d.	n.d.	n.d.	n.d.	n.d.	n.d.
S/21/Pool_236	5	2021	ST: SK	88.0086	Negative	n.d.	n.d.	n.d.	n.d.	n.d.	n.d.	n.d.
S/21/Pool_237	5	2021	ST: SK	81.5051	Negative	n.d.	n.d.	n.d.	n.d.	n.d.	n.d.	n.d.
S/21/Pool_238		2021	ST: SK	19.9415	Positive	n.d.*	n.d.*	n.d.*	n.d.*	n.d.*	n.d.*	n.d.*
S/21/Pool_238,1	1	2021	ST: SK	35.7152	Positive	< 10	0.2003	120	0.8039	< 10	0.2372	TBEV
S/21/Pool_238,2	1	2021	ST: SK	107.479	Negative	n.d.	n.d.	n.d.	n.d.	n.d.	n.d.	n.d.
S/21/Pool_238,3	1	2021	ST: SK	17.0829	Positive	< 10	n.d.*	160	n.d.*	< 10	n.d.*	TBEV
S/21/Pool_238,4	1	2021	ST: SK	27.5451	Positive	< 10	0.1716	240	0.547	< 10	0.3081	TBEV
S/21/Pool_238,5	1	2021	ST: SK	88.1995	Negative	n.d.	n.d.	n.d.	n.d.	n.d.	n.d.	n.d.
S/21/Pool_239	5	2021	ST: SK	76.375	Negative	n.d.	n.d.	n.d.	n.d.	n.d.	n.d.	n.d.
S/21/Pool_240		2021	ST: SK	43.7059	Doubtful	n.d.	n.d.	n.d.	n.d.	n.d.	n.d.	n.d.
S/21/Pool_240,1	1	2021	ST: SK	87.7065	Negative	n.d.	n.d.	n.d.	n.d.	n.d.	n.d.	n.d.
S/21/Pool_240,2	1	2021	ST: SK	81.4317	Negative	n.d.	n.d.	n.d.	n.d.	n.d.	n.d.	n.d.
S/21/Pool_240,3	1	2021	ST: SK	93.5587	Negative	n.d.	n.d.	n.d.	n.d.	n.d.	n.d.	n.d.
S/21/Pool_240,4	1	2021	ST: SK	101.908	Negative	n.d.	n.d.	n.d.	n.d.	n.d.	n.d.	n.d.
S/21/Pool_240,5	1	2021	ST: SK	41.2479	Doubtful	n.d.	n.d.	n.d.	n.d.	n.d.	n.d.	n.d.
S/21/Pool_241		2021	ST: SK	21.635	Positive	n.d.*	n.d.*	n.d.*	n.d.*	n.d.*	n.d.*	n.d.*
S/21/Pool_241,1	1	2021	ST: SK	15.2196	Positive	< 10	0.1528	160	0.6652	< 10	0.1979	TBEV
S/21/Pool_241,2	1	2021	ST: SK	86.4899	Negative	n.d.	n.d.	n.d.	n.d.	n.d.	n.d.	n.d.
S/21/Pool_241,3	1	2021	ST: SK	94.3527	Negative	n.d.	n.d.	n.d.	n.d.	n.d.	n.d.	n.d.
S/21/Pool_241,4	1	2021	ST: SK	76.6295	Negative	n.d.	n.d.	n.d.	n.d.	n.d.	n.d.	n.d.
S/21/Pool_241,5	1	2021	ST: SK	32.6619	Positive	n.d.*	0.2012	n.d.*	0.2925	n.d.*	0.2357	n.d.*
S/21/Pool_242	5	2021	ST: SK	60.115	Negative	n.d.	n.d.	n.d.	n.d.	n.d.	n.d.	n.d.
S/21/Pool_243	5	2021	ST: SK	71.4558	Negative	n.d.	n.d.	n.d.	n.d.	n.d.	n.d.	n.d.
S/21/Pool_244	5	2021	ST: SK	83.4913	Negative	n.d.	n.d.	n.d.	n.d.	n.d.	n.d.	n.d.
S/21/Pool_245	5	2021	ST: SK	93.8804	Negative	n.d.	n.d.	n.d.	n.d.	n.d.	n.d.	n.d.
S/21/Pool_246		2021	ST: SK	45.236	Doubtful	n.d.	n.d.	n.d.	n.d.	n.d.	n.d.	n.d.
S/21/Pool_246,1	1	2021	ST: SK	84.2938	Negative	n.d.	n.d.	n.d.	n.d.	n.d.	n.d.	n.d.
S/21/Pool_246,2	1	2021	ST: SK	50.7043	Negative	n.d.	n.d.	n.d.	n.d.	n.d.	n.d.	n.d.
S/21/Pool_246,3	1	2021	ST: SK	93.3858	Negative	n.d.	n.d.	n.d.	n.d.	n.d.	n.d.	n.d.
S/21/Pool_246,4	1	2021	ST: SK	92.3358	Negative	n.d.	n.d.	n.d.	n.d.	n.d.	n.d.	n.d.
S/21/Pool_246,5	1	2021	ST: SK	85.5359	Negative	n.d.	n.d.	n.d.	n.d.	n.d.	n.d.	n.d.
S/21/Pool_247	5	2021	ST: SK	63.8082	Negative	n.d.	n.d.	n.d.	n.d.	n.d.	n.d.	n.d.
S/21/Pool_248	5	2021	ST: SK	76.3081	Negative	n.d.	n.d.	n.d.	n.d.	n.d.	n.d.	n.d.
S/21/Pool_249		2021	ST: SK	27.1554	Positive	n.d.*	n.d.*	n.d.*	n.d.*	n.d.*	n.d.*	n.d.*
S/21/Pool_249,1	1	2021	ST: SK	83.0004	Negative	n.d.	n.d.	n.d.	n.d.	n.d.	n.d.	n.d.
S/21/Pool_249,2	1	2021	ST: SK	85.0685	Negative	n.d.	n.d.	n.d.	n.d.	n.d.	n.d.	n.d.
S/21/Pool_249,3	1	2021	ST: SK	74.5934	Negative	n.d.	n.d.	n.d.	n.d.	n.d.	n.d.	n.d.
S/21/Pool_249,4	1	2021	ST: SK	80.0743	Negative	n.d.	n.d.	n.d.	n.d.	n.d.	n.d.	n.d.
S/21/Pool_249,5	1	2021	ST: SK	19.4711	Positive	40	n.d.*	< 10	n.d.*	< 10	n.d.*	WNV
S/21/Pool_250		2021	ST: SK	38.1486	Positive	n.d.*	n.d.*	n.d.*	n.d.*	n.d.*	n.d.*	n.d.*
S/21/Pool_250,1	1	2021	ST: SK	32.3217	Positive	< 10	0.1805	< 10	0.1904	< 10	0.2431	Negative
S/21/Pool_250,2	1	2021	ST: SK	92.3742	Negative	n.d.	n.d.	n.d.	n.d.	n.d.	n.d.	n.d.
S/21/Pool_250,3	1	2021	ST: SK	85.7728	Negative	n.d.	n.d.	n.d.	n.d.	n.d.	n.d.	n.d.
S/21/Pool_250,4	1	2021	ST: SK	86.4515	Negative	n.d.	n.d.	n.d.	n.d.	n.d.	n.d.	n.d.
S/21/Pool_250,5	1	2021	ST: SK	86.8549	Negative	n.d.	n.d.	n.d.	n.d.	n.d.	n.d.	n.d.
S/21/Pool_251		2021	ST: SK	46.2725	Doubtful	n.d.	n.d.	n.d.	n.d.	n.d.	n.d.	n.d.
S/21/Pool_251,1	1	2021	ST: SK	68.0177	Negative	n.d.	n.d.	n.d.	n.d.	n.d.	n.d.	n.d.
S/21/Pool_251,2	1	2021	ST: SK	37.0726	Positive	< 10	0.0835	< 10	0.085	< 10	0.0881	Negative
S/21/Pool_251,3	1	2021	ST: SK	36.8426	Positive	n.d.*	0.2113	n.d.*	0.202	n.d.*	0.2349	n.d.*
S/21/Pool_251,4	1	2021	ST: SK	94.8777	Negative	n.d.	n.d.	n.d.	n.d.	n.d.	n.d.	n.d.
S/21/Pool_251,5	1	2021	ST: SK	99.6863	Negative	n.d.	n.d.	n.d.	n.d.	n.d.	n.d.	n.d.
S/21/Pool_252	5	2021	ST: SK	68.9694	Negative	n.d.	n.d.	n.d.	n.d.	n.d.	n.d.	n.d.
S/21/Pool_253	5	2021	ST: HZ	89.0154	Negative	n.d.	n.d.	n.d.	n.d.	n.d.	n.d.	n.d.
S/21/Pool_254	3	2021	ST: HZ	65.1003	Negative	n.d.	n.d.	n.d.	n.d.	n.d.	n.d.	n.d.
n.s.: not specified
n.d.: not done
n.d.*: not done though positive
NA: not applicable
ST: Saxony-Anhalt
SN: Saxony
TH: Thuringia
NI: Lower Saxony
SK: Saalekreis
WB: Wittenberg
ABI: Anhalt-Bitterfeld
BK: Börde
HZ: Harz
JL: Jerichower Land

## Sheet: S4. Goat Raw Data
Table S4. [Goat samples tested for antibodies against West Nile virus (WNV), tick-borne encephalitis virus (TBEV), and Usutu virus (USUV) including virus-antibody-titers from virus neutralization tests (VNT) and ELISAs derived optical densities (OD)], Related to Figures 3–5
Sample ID	Year	Federal State: District	Flavivirus ELISA (OD405)	ELISA Result	WNV VNT (ND50)	WNV NS1-ELISA (OD405)	TBEV VNT (ND50)	TBEV-NS1 ELISA (OD405)	USUV VNT (ND50)	USUV-NS1 ELISA (OD405)	VNT Result
Z/21/01	2021	SN: North ("Mügeln")	123.613	Negative	n.d.	n.d.	n.d.	n.d.	n.d.	n.d.	n.d.
Z/21/02	2021	SN: North ("Mügeln")	117.033	Negative	n.d.	n.d.	n.d.	n.d.	n.d.	n.d.	n.d.
Z/21/03	2021	SN: North ("Mügeln")	118.028	Negative	n.d.	n.d.	n.d.	n.d.	n.d.	n.d.	n.d.
Z/21/04	2021	SN: North ("Mügeln")	129.825	Negative	n.d.	n.d.	n.d.	n.d.	n.d.	n.d.	n.d.
Z/21/05	2021	SN: North ("Mügeln")	94.4852	Negative	n.d.	n.d.	n.d.	n.d.	n.d.	n.d.	n.d.
Z/21/06	2021	SN: North ("Mügeln")	33.7522	Positive	< 10	0.1892	640	0.2285	< 10	0.2568	TBEV
Z/21/07	2021	SN: North ("Mügeln")	98.4293	Negative	n.d.	n.d.	n.d.	n.d.	n.d.	n.d.	n.d.
Z/21/08	2021	SN: North ("Mügeln")	102.373	Negative	n.d.	n.d.	n.d.	n.d.	n.d.	n.d.	n.d.
Z/21/09	2021	SN: North ("Mügeln")	107.155	Negative	n.d.	n.d.	n.d.	n.d.	n.d.	n.d.	n.d.
Z/21/10	2021	SN: North ("Mügeln")	118.22	Negative	n.d.	n.d.	n.d.	n.d.	n.d.	n.d.	n.d.
Z/21/11	2021	SN: North ("Mügeln")	121.047	Negative	n.d.	n.d.	n.d.	n.d.	n.d.	n.d.	n.d.
Z/21/12	2021	SN: North ("Mügeln")	144.485	Negative	n.d.	n.d.	n.d.	n.d.	n.d.	n.d.	n.d.
Z/21/13	2021	SN: North ("Mügeln")	110.506	Negative	n.d.	n.d.	n.d.	n.d.	n.d.	n.d.	n.d.
Z/21/14	2021	SN: North ("Mügeln")	95.2531	Negative	n.d.	n.d.	n.d.	n.d.	n.d.	n.d.	n.d.
Z/21/15	2021	SN: North ("Mügeln")	95.4101	Negative	n.d.	n.d.	n.d.	n.d.	n.d.	n.d.	n.d.
Z/21/16	2021	SN: North ("Mügeln")	102.234	Negative	n.d.	n.d.	n.d.	n.d.	n.d.	n.d.	n.d.
Z/21/17	2021	SN: North ("Mügeln")	108.098	Negative	n.d.	n.d.	n.d.	n.d.	n.d.	n.d.	n.d.
Z/21/18	2021	SN: North ("Mügeln")	108.22	Negative	n.d.	n.d.	n.d.	n.d.	n.d.	n.d.	n.d.
Z/21/19	2021	SN: North ("Mügeln")	116.51	Negative	n.d.	n.d.	n.d.	n.d.	n.d.	n.d.	n.d.
Z/21/20	2021	SN: North ("Mügeln")	132.147	Negative	n.d.	n.d.	n.d.	n.d.	n.d.	n.d.	n.d.
Z/21/21	2021	SN: North ("Mügeln")	110.035	Negative	n.d.	n.d.	n.d.	n.d.	n.d.	n.d.	n.d.
Z/21/22	2021	SN: North ("Mügeln")	109.651	Negative	n.d.	n.d.	n.d.	n.d.	n.d.	n.d.	n.d.
Z/21/23	2021	SN: North ("Mügeln")	116.126	Negative	n.d.	n.d.	n.d.	n.d.	n.d.	n.d.	n.d.
Z/21/24	2021	SN: North ("Mügeln")	105.759	Negative	n.d.	n.d.	n.d.	n.d.	n.d.	n.d.	n.d.
Z/21/25	2021	SN: North ("Mügeln")	107.469	Negative	n.d.	n.d.	n.d.	n.d.	n.d.	n.d.	n.d.
Z/21/26	2021	SN: North ("Mügeln")	118.935	Negative	n.d.	n.d.	n.d.	n.d.	n.d.	n.d.	n.d.
Z/21/27	2021	SN: North ("Mügeln")	118.29	Negative	n.d.	n.d.	n.d.	n.d.	n.d.	n.d.	n.d.
Z/21/28	2021	SN: North ("Mügeln")	158.237	Negative	n.d.	n.d.	n.d.	n.d.	n.d.	n.d.	n.d.
Z/21/29	2021	SN: North ("Mügeln")	113.578	Negative	n.d.	n.d.	n.d.	n.d.	n.d.	n.d.	n.d.
Z/21/30	2021	SN: North ("Mügeln")	106.143	Negative	n.d.	n.d.	n.d.	n.d.	n.d.	n.d.	n.d.
Z/21/31	2021	SN: North ("Mügeln")	96.3525	Negative	n.d.	n.d.	n.d.	n.d.	n.d.	n.d.	n.d.
Z/21/32	2021	SN: North ("Mügeln")	99.1449	Negative	n.d.	n.d.	n.d.	n.d.	n.d.	n.d.	n.d.
Z/21/33	2021	SN: North ("Mügeln")	117.417	Negative	n.d.	n.d.	n.d.	n.d.	n.d.	n.d.	n.d.
Z/21/34	2021	SN: North ("Dreiheide")	113.298	Negative	n.d.	n.d.	n.d.	n.d.	n.d.	n.d.	n.d.
Z/21/35	2021	SN: North ("Dreiheide")	128.935	Negative	n.d.	n.d.	n.d.	n.d.	n.d.	n.d.	n.d.
Z/21/36	2021	SN: North ("Dreiheide")	172.548	Negative	n.d.	n.d.	n.d.	n.d.	n.d.	n.d.	n.d.
Z/21/37	2021	SN: North ("Dreiheide")	126.021	Negative	n.d.	n.d.	n.d.	n.d.	n.d.	n.d.	n.d.
Z/21/38	2021	SN: North ("Dreiheide")	124.642	Negative	n.d.	n.d.	n.d.	n.d.	n.d.	n.d.	n.d.
Z/21/39	2021	SN: North ("Dreiheide")	84.4677	Negative	n.d.	n.d.	n.d.	n.d.	n.d.	n.d.	n.d.
Z/21/40	2021	SN: North ("Dreiheide")	107.661	Negative	n.d.	n.d.	n.d.	n.d.	n.d.	n.d.	n.d.
Z/21/41	2021	SN: North ("Dreiheide")	112.181	Negative	n.d.	n.d.	n.d.	n.d.	n.d.	n.d.	n.d.
Z/21/42	2021	SN: North ("Dreiheide")	117.033	Negative	n.d.	n.d.	n.d.	n.d.	n.d.	n.d.	n.d.
Z/21/43	2021	SN: North ("Dreiheide")	121.832	Negative	n.d.	n.d.	n.d.	n.d.	n.d.	n.d.	n.d.
Z/21/44	2021	SN: North ("Dreiheide")	170.436	Negative	n.d.	n.d.	n.d.	n.d.	n.d.	n.d.	n.d.
Z/21/45	2021	SN: North ("Dreiheide")	117.277	Negative	n.d.	n.d.	n.d.	n.d.	n.d.	n.d.	n.d.
Z/21/46	2021	SN: North ("Dreiheide")	115.131	Negative	n.d.	n.d.	n.d.	n.d.	n.d.	n.d.	n.d.
Z/21/48	2021	SN: North ("Dreiheide")	98.4642	Negative	n.d.	n.d.	n.d.	n.d.	n.d.	n.d.	n.d.
Z/21/52	2021	SN: North ("Dreiheide")	96.5969	Negative	n.d.	n.d.	n.d.	n.d.	n.d.	n.d.	n.d.
Z/21/55	2021	SN: North ("Dreiheide")	135.131	Negative	n.d.	n.d.	n.d.	n.d.	n.d.	n.d.	n.d.
Z/21/56	2021	SN: North ("Dreiheide")	70.2618	Negative	n.d.	n.d.	n.d.	n.d.	n.d.	n.d.	n.d.
Z/21/57	2021	SN: North ("Dreiheide")	95.6719	Negative	n.d.	n.d.	n.d.	n.d.	n.d.	n.d.	n.d.
Z/21/58	2021	SN: North ("Dreiheide")	114.555	Negative	n.d.	n.d.	n.d.	n.d.	n.d.	n.d.	n.d.
Z/21/60	2021	SN: North ("Dreiheide")	116.353	Negative	n.d.	n.d.	n.d.	n.d.	n.d.	n.d.	n.d.
Z/21/61	2021	SN: North ("Dreiheide")	123.316	Negative	n.d.	n.d.	n.d.	n.d.	n.d.	n.d.	n.d.
Z/21/63	2021	SN: North ("Dreiheide")	161.588	Negative	n.d.	n.d.	n.d.	n.d.	n.d.	n.d.	n.d.
Z/21/64	2021	SN: North ("Dreiheide")	131.466	Negative	n.d.	n.d.	n.d.	n.d.	n.d.	n.d.	n.d.
Z/21/65	2021	SN: North ("Dreiheide")	101.64	Negative	n.d.	n.d.	n.d.	n.d.	n.d.	n.d.	n.d.
Z/21/66	2021	SN: North ("Dreiheide")	98.8831	Negative	n.d.	n.d.	n.d.	n.d.	n.d.	n.d.	n.d.
Z/21/67	2021	SN: North ("Dreiheide")	111.117	Negative	n.d.	n.d.	n.d.	n.d.	n.d.	n.d.	n.d.
Z/21/68	2021	SN: North ("Dreiheide")	106.876	Negative	n.d.	n.d.	n.d.	n.d.	n.d.	n.d.	n.d.
Z/21/69	2021	SN: North ("Dreiheide")	106.195	Negative	n.d.	n.d.	n.d.	n.d.	n.d.	n.d.	n.d.
Z/21/70	2021	SN: North ("Dreiheide")	124.642	Negative	n.d.	n.d.	n.d.	n.d.	n.d.	n.d.	n.d.
Z/21/71	2021	SN: North ("Dreiheide")	152.199	Negative	n.d.	n.d.	n.d.	n.d.	n.d.	n.d.	n.d.
Z/21/72	2021	SN: North ("Dreiheide")	131.763	Negative	n.d.	n.d.	n.d.	n.d.	n.d.	n.d.	n.d.
Z/21/73	2021	SN: North ("Dreiheide")	107.749	Negative	n.d.	n.d.	n.d.	n.d.	n.d.	n.d.	n.d.
Z/21/74	2021	SN: North ("Dreiheide")	108.883	Negative	n.d.	n.d.	n.d.	n.d.	n.d.	n.d.	n.d.
Z/21/75	2021	SN: North ("Dreiheide")	121.257	Negative	n.d.	n.d.	n.d.	n.d.	n.d.	n.d.	n.d.
Z/21/76	2021	SN: North ("Dreiheide")	107.976	Negative	n.d.	n.d.	n.d.	n.d.	n.d.	n.d.	n.d.
Z/21/77	2021	SN: North ("Dreiheide")	114.747	Negative	n.d.	n.d.	n.d.	n.d.	n.d.	n.d.	n.d.
Z/21/78	2021	SN: North ("Dreiheide")	136.405	Negative	n.d.	n.d.	n.d.	n.d.	n.d.	n.d.	n.d.
Z/21/79	2021	SN: North ("Dreiheide")	160.541	Negative	n.d.	n.d.	n.d.	n.d.	n.d.	n.d.	n.d.
Z/21/80	2021	SN: North ("Dreiheide")	116.457	Negative	n.d.	n.d.	n.d.	n.d.	n.d.	n.d.	n.d.
Z/21/81	2021	SN: North ("Dreiheide")	99.8255	Negative	n.d.	n.d.	n.d.	n.d.	n.d.	n.d.	n.d.
Z/21/82	2021	SN: North ("Dreiheide")	109.04	Negative	n.d.	n.d.	n.d.	n.d.	n.d.	n.d.	n.d.
Z/21/83	2021	SN: North ("Dreiheide")	125.236	Negative	n.d.	n.d.	n.d.	n.d.	n.d.	n.d.	n.d.
Z/21/84	2021	SN: North ("Dreiheide")	119.721	Negative	n.d.	n.d.	n.d.	n.d.	n.d.	n.d.	n.d.
Z/21/85	2021	SN: North ("Dreiheide")	116.632	Negative	n.d.	n.d.	n.d.	n.d.	n.d.	n.d.	n.d.
Z/21/86	2021	SN: North ("Dreiheide")	135.288	Negative	n.d.	n.d.	n.d.	n.d.	n.d.	n.d.	n.d.
Z/21/87	2021	SN: North ("Dreiheide")	152.845	Negative	n.d.	n.d.	n.d.	n.d.	n.d.	n.d.	n.d.
Z/21/88	2021	SN: North ("Dreiheide")	138.028	Negative	n.d.	n.d.	n.d.	n.d.	n.d.	n.d.	n.d.
Z/21/89	2021	SN: North ("Dreiheide")	123.857	Negative	n.d.	n.d.	n.d.	n.d.	n.d.	n.d.	n.d.
Z/21/90	2021	SN: North ("Dreiheide")	126.475	Negative	n.d.	n.d.	n.d.	n.d.	n.d.	n.d.	n.d.
Z/21/91	2021	SN: North ("Dreiheide")	144.119	Negative	n.d.	n.d.	n.d.	n.d.	n.d.	n.d.	n.d.
Z/21/92	2021	SN: North ("Dreiheide")	131.483	Negative	n.d.	n.d.	n.d.	n.d.	n.d.	n.d.	n.d.
Z/21/93	2021	SN: North ("Dreiheide")	118.255	Negative	n.d.	n.d.	n.d.	n.d.	n.d.	n.d.	n.d.
Z/21/94	2021	SN: North ("Dreiheide")	142.827	Negative	n.d.	n.d.	n.d.	n.d.	n.d.	n.d.	n.d.
Z/21/95	2021	SN: North ("Dreiheide")	166.894	Negative	n.d.	n.d.	n.d.	n.d.	n.d.	n.d.	n.d.
Z/21/96	2021	SN: North ("Dreiheide")	112.271	Negative	n.d.	n.d.	n.d.	n.d.	n.d.	n.d.	n.d.
Z/21/97	2021	SN: North ("Dreiheide")	100.379	Negative	n.d.	n.d.	n.d.	n.d.	n.d.	n.d.	n.d.
Z/21/98	2021	SN: North ("Dreiheide")	88.9569	Negative	n.d.	n.d.	n.d.	n.d.	n.d.	n.d.	n.d.
Z/21/99	2021	SN: North ("Dreiheide")	108.497	Negative	n.d.	n.d.	n.d.	n.d.	n.d.	n.d.	n.d.
Z/21/100	2021	SN: North ("Dreiheide")	117.372	Negative	n.d.	n.d.	n.d.	n.d.	n.d.	n.d.	n.d.
Z/21/101	2021	SN: North ("Dreiheide")	97.5037	Negative	n.d.	n.d.	n.d.	n.d.	n.d.	n.d.	n.d.
Z/21/102	2021	SN: North ("Dreiheide")	87.715	Negative	n.d.	n.d.	n.d.	n.d.	n.d.	n.d.	n.d.
Z/21/103	2021	SN: North ("Dreiheide")	91.0046	Negative	n.d.	n.d.	n.d.	n.d.	n.d.	n.d.	n.d.
Z/21/104	2021	SN: North ("Dreiheide")	90.4872	Negative	n.d.	n.d.	n.d.	n.d.	n.d.	n.d.	n.d.
Z/21/105	2021	SN: North ("Dreiheide")	86.6863	Negative	n.d.	n.d.	n.d.	n.d.	n.d.	n.d.	n.d.
Z/21/106	2021	SN: North ("Dreiheide")	88.0203	Negative	n.d.	n.d.	n.d.	n.d.	n.d.	n.d.	n.d.
Z/21/107	2021	SN: North ("Dreiheide")	108.619	Negative	n.d.	n.d.	n.d.	n.d.	n.d.	n.d.	n.d.
Z/21/108	2021	SN: North ("Dreiheide")	104.649	Negative	n.d.	n.d.	n.d.	n.d.	n.d.	n.d.	n.d.
Z/21/109	2021	SN: North ("Dreiheide")	93.835	Negative	n.d.	n.d.	n.d.	n.d.	n.d.	n.d.	n.d.
Z/21/110	2021	SN: North ("Dreiheide")	89.4621	Negative	n.d.	n.d.	n.d.	n.d.	n.d.	n.d.	n.d.
Z/21/111	2021	SN: North ("Dreiheide")	78.7669	Negative	n.d.	n.d.	n.d.	n.d.	n.d.	n.d.	n.d.
Z/21/112	2021	SN: North ("Dreiheide")	87.0551	Negative	n.d.	n.d.	n.d.	n.d.	n.d.	n.d.	n.d.
Z/21/113	2021	SN: North ("Dreiheide")	82.5366	Negative	n.d.	n.d.	n.d.	n.d.	n.d.	n.d.	n.d.
Z/21/114	2021	SN: North ("Dreiheide")	80.947	Negative	n.d.	n.d.	n.d.	n.d.	n.d.	n.d.	n.d.
Z/21/115	2021	SN: North ("Dreiheide")	102.815	Negative	n.d.	n.d.	n.d.	n.d.	n.d.	n.d.	n.d.
Z/21/116	2021	SN: North ("Dreiheide")	114.961	Negative	n.d.	n.d.	n.d.	n.d.	n.d.	n.d.	n.d.
Z/21/117	2021	SN: North ("Dreiheide")	98.1252	Negative	n.d.	n.d.	n.d.	n.d.	n.d.	n.d.	n.d.
Z/21/118	2021	SN: North ("Dreiheide")	81.7625	Negative	n.d.	n.d.	n.d.	n.d.	n.d.	n.d.	n.d.
Z/21/119	2021	SN: North ("Dreiheide")	79.8881	Negative	n.d.	n.d.	n.d.	n.d.	n.d.	n.d.	n.d.
Z/21/120	2021	SN: North ("Dreiheide")	79.2741	Negative	n.d.	n.d.	n.d.	n.d.	n.d.	n.d.	n.d.
Z/21/121	2021	SN: North ("Dreiheide")	82.627	Negative	n.d.	n.d.	n.d.	n.d.	n.d.	n.d.	n.d.
Z/21/122	2021	SN: North ("Dreiheide")	82.2131	Negative	n.d.	n.d.	n.d.	n.d.	n.d.	n.d.	n.d.
Z/21/123	2021	SN: North ("Dreiheide")	107.974	Negative	n.d.	n.d.	n.d.	n.d.	n.d.	n.d.	n.d.
Z/21/124	2021	SN: North ("Dreiheide")	106.245	Negative	n.d.	n.d.	n.d.	n.d.	n.d.	n.d.	n.d.
Z/21/125	2021	SN: North ("Dreiheide")	90.7071	Negative	n.d.	n.d.	n.d.	n.d.	n.d.	n.d.	n.d.
Z/21/126	2021	SN: North ("Dreiheide")	83.3526	Negative	n.d.	n.d.	n.d.	n.d.	n.d.	n.d.	n.d.
Z/21/127	2021	SN: North ("Dreiheide")	80.7725	Negative	n.d.	n.d.	n.d.	n.d.	n.d.	n.d.	n.d.
Z/21/128	2021	SN: North ("Dreiheide")	74.8855	Negative	n.d.	n.d.	n.d.	n.d.	n.d.	n.d.	n.d.
Z/21/129	2021	SN: North ("Dreiheide")	74.5873	Negative	n.d.	n.d.	n.d.	n.d.	n.d.	n.d.	n.d.
Z/21/130	2021	SN: North ("Dreiheide")	78.2261	Negative	n.d.	n.d.	n.d.	n.d.	n.d.	n.d.	n.d.
Z/21/131	2021	SN: North ("Dreiheide")	117.249	Negative	n.d.	n.d.	n.d.	n.d.	n.d.	n.d.	n.d.
Z/21/132	2021	SN: North ("Dreiheide")	109.728	Negative	n.d.	n.d.	n.d.	n.d.	n.d.	n.d.	n.d.
Z/21/133	2021	SN: North ("Dreiheide")	87.8358	Negative	n.d.	n.d.	n.d.	n.d.	n.d.	n.d.	n.d.
Z/21/134	2021	SN: North ("Dreiheide")	78.3594	Negative	n.d.	n.d.	n.d.	n.d.	n.d.	n.d.	n.d.
Z/21/135	2021	SN: North ("Dreiheide")	82.455	Negative	n.d.	n.d.	n.d.	n.d.	n.d.	n.d.	n.d.
Z/21/136	2021	SN: North ("Dreiheide")	78.373	Negative	n.d.	n.d.	n.d.	n.d.	n.d.	n.d.	n.d.
Z/21/137	2021	SN: North ("Dreiheide")	88.3655	Negative	n.d.	n.d.	n.d.	n.d.	n.d.	n.d.	n.d.
Z/21/138	2021	SN: North ("Dreiheide")	90.7133	Negative	n.d.	n.d.	n.d.	n.d.	n.d.	n.d.	n.d.
Z/21/139	2021	SN: North ("Dreiheide")	100.733	Negative	n.d.	n.d.	n.d.	n.d.	n.d.	n.d.	n.d.
Z/21/140	2021	SN: North ("Dreiheide")	113.919	Negative	n.d.	n.d.	n.d.	n.d.	n.d.	n.d.	n.d.
Z/21/141	2021	SN: North ("Dreiheide")	76.0356	Negative	n.d.	n.d.	n.d.	n.d.	n.d.	n.d.	n.d.
Z/21/142	2021	SN: North ("Dreiheide")	79.4043	Negative	n.d.	n.d.	n.d.	n.d.	n.d.	n.d.	n.d.
Z/21/143	2021	SN: North ("Dreiheide")	88.0587	Negative	n.d.	n.d.	n.d.	n.d.	n.d.	n.d.	n.d.
Z/21/144	2021	SN: North ("Dreiheide")	43.5173	Doubtful	n.d.	n.d.	n.d.	n.d.	n.d.	n.d.	n.d.
Z/21/145	2021	SN: North ("Dreiheide")	59.6038	Negative	n.d.	n.d.	n.d.	n.d.	n.d.	n.d.	n.d.
Z/21/146	2021	SN: North ("Dreiheide")	86.1522	Negative	n.d.	n.d.	n.d.	n.d.	n.d.	n.d.	n.d.
Z/21/147	2021	SN: North ("Dreiheide")	114.356	Negative	n.d.	n.d.	n.d.	n.d.	n.d.	n.d.	n.d.
Z/21/148	2021	SN: North ("Dreiheide")	121.34	Negative	n.d.	n.d.	n.d.	n.d.	n.d.	n.d.	n.d.
Z/21/149	2021	SN: North ("Dreiheide")	88.7543	Negative	n.d.	n.d.	n.d.	n.d.	n.d.	n.d.	n.d.
Z/21/150	2021	SN: North ("Dreiheide")	82.9855	Negative	n.d.	n.d.	n.d.	n.d.	n.d.	n.d.	n.d.
Z/21/151	2021	SN: North ("Dreiheide")	88.0166	Negative	n.d.	n.d.	n.d.	n.d.	n.d.	n.d.	n.d.
Z/21/152	2021	SN: North ("Dreiheide")	74.3141	Negative	n.d.	n.d.	n.d.	n.d.	n.d.	n.d.	n.d.
Z/21/153	2021	SN: North ("Dreiheide")	69.0868	Negative	n.d.	n.d.	n.d.	n.d.	n.d.	n.d.	n.d.
Z/21/154	2021	SN: North ("Dreiheide")	83.3315	Negative	n.d.	n.d.	n.d.	n.d.	n.d.	n.d.	n.d.
Z/21/155	2021	SN: North ("Dreiheide")	106.79	Negative	n.d.	n.d.	n.d.	n.d.	n.d.	n.d.	n.d.
Z/21/156	2021	SN: North ("Dreiheide")	103.77	Negative	n.d.	n.d.	n.d.	n.d.	n.d.	n.d.	n.d.
Z/21/157	2021	SN: North ("Dreiheide")	114.086	Negative	n.d.	n.d.	n.d.	n.d.	n.d.	n.d.	n.d.
Z/21/158	2021	SN: North ("Dreiheide")	84.3016	Negative	n.d.	n.d.	n.d.	n.d.	n.d.	n.d.	n.d.
Z/21/161	2021	SN: North ("Dreiheide")	80.1332	Negative	n.d.	n.d.	n.d.	n.d.	n.d.	n.d.	n.d.
Z/21/162	2021	SN: North ("Dreiheide")	77.7883	Negative	n.d.	n.d.	n.d.	n.d.	n.d.	n.d.	n.d.
Z/21/163	2021	SN: North ("Dreiheide")	60.2298	Negative	n.d.	n.d.	n.d.	n.d.	n.d.	n.d.	n.d.
Z/21/164	2021	SN: North ("Dreiheide")	101.41	Negative	n.d.	n.d.	n.d.	n.d.	n.d.	n.d.	n.d.
Z/21/165	2021	SN: North ("Dreiheide")	98.5996	Negative	n.d.	n.d.	n.d.	n.d.	n.d.	n.d.	n.d.
Z/21/166	2021	SN: North ("Dreiheide")	83.4468	Negative	n.d.	n.d.	n.d.	n.d.	n.d.	n.d.	n.d.
Z/21/167	2021	SN: North ("Dreiheide")	79.7871	Negative	n.d.	n.d.	n.d.	n.d.	n.d.	n.d.	n.d.
Z/21/168	2021	SN: North ("Dreiheide")	80.646	Negative	n.d.	n.d.	n.d.	n.d.	n.d.	n.d.	n.d.
Z/21/169	2021	SN: North ("Dreiheide")	71.1974	Negative	n.d.	n.d.	n.d.	n.d.	n.d.	n.d.	n.d.
Z/21/170	2021	SN: North ("Dreiheide")	74.5304	Negative	n.d.	n.d.	n.d.	n.d.	n.d.	n.d.	n.d.
Z/21/171	2021	SN: North ("Dreiheide")	68.6992	Negative	n.d.	n.d.	n.d.	n.d.	n.d.	n.d.	n.d.
Z/21/172	2021	SN: North ("Dreiheide")	90.5544	Negative	n.d.	n.d.	n.d.	n.d.	n.d.	n.d.	n.d.
Z/21/173	2021	SN: North ("Dreiheide")	6.79309	Positive	120	n.d.*	< 10	n.d.*	< 10	n.d.*	WNV
Z/21/174	2021	SN: North ("Dreiheide")	79.902	Negative	n.d.	n.d.	n.d.	n.d.	n.d.	n.d.	n.d.
Z/21/175	2021	SN: North ("Dreiheide")	83.1504	Negative	n.d.	n.d.	n.d.	n.d.	n.d.	n.d.	n.d.
Z/21/176	2021	SN: North ("Dreiheide")	90.3306	Negative	n.d.	n.d.	n.d.	n.d.	n.d.	n.d.	n.d.
Z/21/177	2021	SN: North ("Dreiheide")	77.065	Negative	n.d.	n.d.	n.d.	n.d.	n.d.	n.d.	n.d.
Z/21/178	2021	SN: North ("Dreiheide")	79.3394	Negative	n.d.	n.d.	n.d.	n.d.	n.d.	n.d.	n.d.
Z/21/179	2021	SN: North ("Dreiheide")	81.4022	Negative	n.d.	n.d.	n.d.	n.d.	n.d.	n.d.	n.d.
Z/21/180	2021	SN: North ("Dreiheide")	90.5423	Negative	n.d.	n.d.	n.d.	n.d.	n.d.	n.d.	n.d.
Z/21/181	2021	SN: North ("Dreiheide")	101.134	Negative	n.d.	n.d.	n.d.	n.d.	n.d.	n.d.	n.d.
Z/21/182	2021	SN: North ("Dreiheide")	76.7323	Negative	n.d.	n.d.	n.d.	n.d.	n.d.	n.d.	n.d.
Z/21/183	2021	SN: North ("Dreiheide")	88.3586	Negative	n.d.	n.d.	n.d.	n.d.	n.d.	n.d.	n.d.
Z/21/184	2021	SN: North ("Dreiheide")	92.5748	Negative	n.d.	n.d.	n.d.	n.d.	n.d.	n.d.	n.d.
Z/21/185	2021	SN: North ("Dreiheide")	86.4652	Negative	n.d.	n.d.	n.d.	n.d.	n.d.	n.d.	n.d.
Z/21/186	2021	SN: North ("Dreiheide")	84.959	Negative	n.d.	n.d.	n.d.	n.d.	n.d.	n.d.	n.d.
Z/21/187	2021	SN: North ("Dreiheide")	88.7336	Negative	n.d.	n.d.	n.d.	n.d.	n.d.	n.d.	n.d.
Z/21/188	2021	SN: North ("Dreiheide")	92.9256	Negative	n.d.	n.d.	n.d.	n.d.	n.d.	n.d.	n.d.
Z/21/189	2021	SN: North ("Dreiheide")	114.37	Negative	n.d.	n.d.	n.d.	n.d.	n.d.	n.d.	n.d.
Z/21/190	2021	SN: North ("Dreiheide")	97.7983	Negative	n.d.	n.d.	n.d.	n.d.	n.d.	n.d.	n.d.
Z/21/191	2021	SN: North ("Dreiheide")	85.9328	Negative	n.d.	n.d.	n.d.	n.d.	n.d.	n.d.	n.d.
Z/21/192	2021	SN: North ("Dreiheide")	95.4454	Negative	n.d.	n.d.	n.d.	n.d.	n.d.	n.d.	n.d.
Z/21/193	2021	SN: North ("Dreiheide")	122.756	Negative	n.d.	n.d.	n.d.	n.d.	n.d.	n.d.	n.d.
Z/21/194	2021	SN: North ("Dreiheide")	108.824	Negative	n.d.	n.d.	n.d.	n.d.	n.d.	n.d.	n.d.
Z/21/195	2021	SN: North ("Dreiheide")	105.311	Negative	n.d.	n.d.	n.d.	n.d.	n.d.	n.d.	n.d.
Z/21/196	2021	SN: North ("Dreiheide")	108.84	Negative	n.d.	n.d.	n.d.	n.d.	n.d.	n.d.	n.d.
Z/21/197	2021	SN: North ("Dreiheide")	94.6219	Negative	n.d.	n.d.	n.d.	n.d.	n.d.	n.d.	n.d.
Z/21/198	2021	SN: North ("Dreiheide")	87.6975	Negative	n.d.	n.d.	n.d.	n.d.	n.d.	n.d.	n.d.
Z/21/199	2021	SN: North ("Dreiheide")	83.4286	Negative	n.d.	n.d.	n.d.	n.d.	n.d.	n.d.	n.d.
Z/21/200	2021	SN: North ("Dreiheide")	82.3866	Negative	n.d.	n.d.	n.d.	n.d.	n.d.	n.d.	n.d.
Z/21/201	2021	SN: North ("Dreiheide")	126.034	Negative	n.d.	n.d.	n.d.	n.d.	n.d.	n.d.	n.d.
Z/21/202	2021	SN: North ("Dreiheide")	101.059	Negative	n.d.	n.d.	n.d.	n.d.	n.d.	n.d.	n.d.
Z/21/203	2021	SN: North ("Dreiheide")	93.2941	Negative	n.d.	n.d.	n.d.	n.d.	n.d.	n.d.	n.d.
Z/21/204	2021	SN: North ("Dreiheide")	92.5882	Negative	n.d.	n.d.	n.d.	n.d.	n.d.	n.d.	n.d.
Z/21/206	2021	SN: North ("Dreiheide")	84.7059	Negative	n.d.	n.d.	n.d.	n.d.	n.d.	n.d.	n.d.
Z/21/207	2021	SN: North ("Dreiheide")	75.0588	Negative	n.d.	n.d.	n.d.	n.d.	n.d.	n.d.	n.d.
Z/21/208	2021	SN: North ("Dreiheide")	92.0168	Negative	n.d.	n.d.	n.d.	n.d.	n.d.	n.d.	n.d.
Z/21/209	2021	SN: North ("Dreiheide")	91.0756	Negative	n.d.	n.d.	n.d.	n.d.	n.d.	n.d.	n.d.
Z/21/210	2021	SN: North ("Dreiheide")	119.597	Negative	n.d.	n.d.	n.d.	n.d.	n.d.	n.d.	n.d.
Z/21/211	2021	SN: North ("Dreiheide")	88.2185	Negative	n.d.	n.d.	n.d.	n.d.	n.d.	n.d.	n.d.
Z/21/212	2021	SN: North ("Dreiheide")	101.076	Negative	n.d.	n.d.	n.d.	n.d.	n.d.	n.d.	n.d.
Z/21/213	2021	SN: North ("Dreiheide")	78.605	Negative	n.d.	n.d.	n.d.	n.d.	n.d.	n.d.	n.d.
Z/21/214	2021	SN: North ("Dreiheide")	81.5462	Negative	n.d.	n.d.	n.d.	n.d.	n.d.	n.d.	n.d.
Z/21/215	2021	SN: North ("Dreiheide")	78.5882	Negative	n.d.	n.d.	n.d.	n.d.	n.d.	n.d.	n.d.
Z/21/216	2021	SN: North ("Dreiheide")	94.7899	Negative	n.d.	n.d.	n.d.	n.d.	n.d.	n.d.	n.d.
Z/21/217	2021	SN: North ("Dreiheide")	122.655	Negative	n.d.	n.d.	n.d.	n.d.	n.d.	n.d.	n.d.
Z/21/218	2021	SN: North ("Dreiheide")	105.311	Negative	n.d.	n.d.	n.d.	n.d.	n.d.	n.d.	n.d.
Z/21/219	2021	SN: North ("Dreiheide")	93.042	Negative	n.d.	n.d.	n.d.	n.d.	n.d.	n.d.	n.d.
Z/21/220	2021	SN: North ("Dreiheide")	103.311	Negative	n.d.	n.d.	n.d.	n.d.	n.d.	n.d.	n.d.
Z/21/221	2021	SN: North ("Dreiheide")	96.9748	Negative	n.d.	n.d.	n.d.	n.d.	n.d.	n.d.	n.d.
Z/21/222	2021	SN: North ("Dreiheide")	80.1849	Negative	n.d.	n.d.	n.d.	n.d.	n.d.	n.d.	n.d.
Z/21/223	2021	SN: North ("Dreiheide")	84.6891	Negative	n.d.	n.d.	n.d.	n.d.	n.d.	n.d.	n.d.
Z/21/224	2021	SN: North ("Dreiheide")	103.479	Negative	n.d.	n.d.	n.d.	n.d.	n.d.	n.d.	n.d.
Z/21/225	2021	SN: North ("Dreiheide")	136.924	Negative	n.d.	n.d.	n.d.	n.d.	n.d.	n.d.	n.d.
Z/21/226	2021	SN: North ("Dreiheide")	103.042	Negative	n.d.	n.d.	n.d.	n.d.	n.d.	n.d.	n.d.
Z/21/227	2021	SN: North ("Dreiheide")	104.84	Negative	n.d.	n.d.	n.d.	n.d.	n.d.	n.d.	n.d.
Z/21/229	2021	SN: North ("Dreiheide")	40.4706	Doubtful	n.d.	n.d.	n.d.	n.d.	n.d.	n.d.	n.d.
Z/21/230	2021	SN: North ("Dreiheide")	89.2437	Negative	n.d.	n.d.	n.d.	n.d.	n.d.	n.d.	n.d.
Z/21/231	2021	SN: North ("Dreiheide")	77.2941	Negative	n.d.	n.d.	n.d.	n.d.	n.d.	n.d.	n.d.
Z/21/232	2021	SN: North ("Dreiheide")	109.849	Negative	n.d.	n.d.	n.d.	n.d.	n.d.	n.d.	n.d.
Z/21/233	2021	SN: North ("Dreiheide")	135.092	Negative	n.d.	n.d.	n.d.	n.d.	n.d.	n.d.	n.d.
Z/21/234	2021	SN: North ("Dreiheide")	89.5126	Negative	n.d.	n.d.	n.d.	n.d.	n.d.	n.d.	n.d.
Z/21/235	2021	SN: North ("Dreiheide")	100.908	Negative	n.d.	n.d.	n.d.	n.d.	n.d.	n.d.	n.d.
Z/21/236	2021	SN: North ("Dreiheide")	98.0672	Negative	n.d.	n.d.	n.d.	n.d.	n.d.	n.d.	n.d.
Z/21/237	2021	SN: North ("Dreiheide")	83.8655	Negative	n.d.	n.d.	n.d.	n.d.	n.d.	n.d.	n.d.
Z/21/238	2021	SN: North ("Dreiheide")	77.5462	Negative	n.d.	n.d.	n.d.	n.d.	n.d.	n.d.	n.d.
Z/21/239	2021	SN: North ("Dreiheide")	81.9328	Negative	n.d.	n.d.	n.d.	n.d.	n.d.	n.d.	n.d.
Z/21/240	2021	SN: North ("Dreiheide")	102.403	Negative	n.d.	n.d.	n.d.	n.d.	n.d.	n.d.	n.d.
Z/21/241	2021	SN: North ("Dreiheide")	144.739	Negative	n.d.	n.d.	n.d.	n.d.	n.d.	n.d.	n.d.
Z/21/242	2021	SN: North ("Dreiheide")	98.521	Negative	n.d.	n.d.	n.d.	n.d.	n.d.	n.d.	n.d.
Z/21/243	2021	SN: North ("Dreiheide")	98.3866	Negative	n.d.	n.d.	n.d.	n.d.	n.d.	n.d.	n.d.
Z/21/244	2021	SN: North ("Dreiheide")	107.277	Negative	n.d.	n.d.	n.d.	n.d.	n.d.	n.d.	n.d.
Z/21/245	2021	SN: North ("Dreiheide")	82.3866	Negative	n.d.	n.d.	n.d.	n.d.	n.d.	n.d.	n.d.
Z/21/246	2021	SN: North ("Dreiheide")	76.958	Negative	n.d.	n.d.	n.d.	n.d.	n.d.	n.d.	n.d.
Z/21/247	2021	SN: North ("Dreiheide")	80.2017	Negative	n.d.	n.d.	n.d.	n.d.	n.d.	n.d.	n.d.
Z/21/248	2021	SN: North ("Dreiheide")	94.3866	Negative	n.d.	n.d.	n.d.	n.d.	n.d.	n.d.	n.d.
Z/21/249	2021	SN: North ("Dreiheide")	146.42	Negative	n.d.	n.d.	n.d.	n.d.	n.d.	n.d.	n.d.
Z/21/250	2021	SN: North ("Dreiheide")	94.605	Negative	n.d.	n.d.	n.d.	n.d.	n.d.	n.d.	n.d.
Z/21/251	2021	SN: North ("Dreiheide")	87.8151	Negative	n.d.	n.d.	n.d.	n.d.	n.d.	n.d.	n.d.
Z/21/252	2021	SN: North ("Dreiheide")	100.134	Negative	n.d.	n.d.	n.d.	n.d.	n.d.	n.d.	n.d.
Z/21/253	2021	SN: North ("Dreiheide")	80.9916	Negative	n.d.	n.d.	n.d.	n.d.	n.d.	n.d.	n.d.
Z/21/254	2021	SN: North ("Dreiheide")	74.1345	Negative	n.d.	n.d.	n.d.	n.d.	n.d.	n.d.	n.d.
Z/21/255	2021	SN: North ("Dreiheide")	84.8403	Negative	n.d.	n.d.	n.d.	n.d.	n.d.	n.d.	n.d.
Z/21/256	2021	SN: North ("Dreiheide")	90.7227	Negative	n.d.	n.d.	n.d.	n.d.	n.d.	n.d.	n.d.
Z/21/257	2021	SN: North ("Dreiheide")	85.7983	Negative	n.d.	n.d.	n.d.	n.d.	n.d.	n.d.	n.d.
Z/21/258	2021	SN: North ("Dreiheide")	93.1933	Negative	n.d.	n.d.	n.d.	n.d.	n.d.	n.d.	n.d.
Z/21/259	2021	SN: North ("Dreiheide")	88.3361	Negative	n.d.	n.d.	n.d.	n.d.	n.d.	n.d.	n.d.
Z/21/260	2021	SN: North ("Dreiheide")	100.773	Negative	n.d.	n.d.	n.d.	n.d.	n.d.	n.d.	n.d.
Z/21/261	2021	SN: North ("Dreiheide")	89.563	Negative	n.d.	n.d.	n.d.	n.d.	n.d.	n.d.	n.d.
Z/21/262	2021	SN: North ("Dreiheide")	70.7731	Negative	n.d.	n.d.	n.d.	n.d.	n.d.	n.d.	n.d.
Z/21/263	2021	SN: North ("Dreiheide")	77.9664	Negative	n.d.	n.d.	n.d.	n.d.	n.d.	n.d.	n.d.
Z/21/264	2021	SN: North ("Dreiheide")	91.0924	Negative	n.d.	n.d.	n.d.	n.d.	n.d.	n.d.	n.d.
Z/21/265	2021	SN: North ("Dreiheide")	125.143	Negative	n.d.	n.d.	n.d.	n.d.	n.d.	n.d.	n.d.
Z/21/266	2021	SN: North ("Dreiheide")	102.521	Negative	n.d.	n.d.	n.d.	n.d.	n.d.	n.d.	n.d.
Z/21/267	2021	SN: North ("Dreiheide")	96.4538	Negative	n.d.	n.d.	n.d.	n.d.	n.d.	n.d.	n.d.
Z/21/268	2021	SN: North ("Dreiheide")	106.588	Negative	n.d.	n.d.	n.d.	n.d.	n.d.	n.d.	n.d.
Z/21/269	2021	SN: North ("Dreiheide")	101.227	Negative	n.d.	n.d.	n.d.	n.d.	n.d.	n.d.	n.d.
Z/21/270	2021	SN: North ("Dreiheide")	83.2269	Negative	n.d.	n.d.	n.d.	n.d.	n.d.	n.d.	n.d.
Z/21/271	2021	SN: North ("Dreiheide")	88.1345	Negative	n.d.	n.d.	n.d.	n.d.	n.d.	n.d.	n.d.
Z/21/272	2021	SN: North ("Dreiheide")	101.16	Negative	n.d.	n.d.	n.d.	n.d.	n.d.	n.d.	n.d.
Z/21/273	2021	SN: North ("Dreiheide")	128.101	Negative	n.d.	n.d.	n.d.	n.d.	n.d.	n.d.	n.d.
Z/21/274	2021	SN: North ("Dreiheide")	106.706	Negative	n.d.	n.d.	n.d.	n.d.	n.d.	n.d.	n.d.
Z/21/275	2021	SN: North ("Dreiheide")	107.496	Negative	n.d.	n.d.	n.d.	n.d.	n.d.	n.d.	n.d.
Z/21/276	2021	SN: North ("Dreiheide")	129.025	Negative	n.d.	n.d.	n.d.	n.d.	n.d.	n.d.	n.d.
Z/21/277	2021	SN: North ("Dreiheide")	91.7983	Negative	n.d.	n.d.	n.d.	n.d.	n.d.	n.d.	n.d.
Z/21/278	2021	SN: North ("Dreiheide")	88.1345	Negative	n.d.	n.d.	n.d.	n.d.	n.d.	n.d.	n.d.
Z/21/279	2021	SN: North ("Dreiheide")	94.5042	Negative	n.d.	n.d.	n.d.	n.d.	n.d.	n.d.	n.d.
Z/21/280	2021	SN: North ("Dreiheide")	101.143	Negative	n.d.	n.d.	n.d.	n.d.	n.d.	n.d.	n.d.
Z/21/281	2021	SN: North ("Dreiheide")	117.153	Negative	n.d.	n.d.	n.d.	n.d.	n.d.	n.d.	n.d.
Z/21/282	2021	SN: North ("Dreiheide")	95.5161	Negative	n.d.	n.d.	n.d.	n.d.	n.d.	n.d.	n.d.
Z/21/283	2021	SN: North ("Dreiheide")	103.466	Negative	n.d.	n.d.	n.d.	n.d.	n.d.	n.d.	n.d.
Z/21/284	2021	SN: North ("Dreiheide")	71.8311	Negative	n.d.	n.d.	n.d.	n.d.	n.d.	n.d.	n.d.
Z/21/285	2021	SN: North ("Dreiheide")	91.5856	Negative	n.d.	n.d.	n.d.	n.d.	n.d.	n.d.	n.d.
Z/21/286	2021	SN: North ("Dreiheide")	87.6677	Negative	n.d.	n.d.	n.d.	n.d.	n.d.	n.d.	n.d.
Z/21/287	2021	SN: North ("Dreiheide")	85.0855	Negative	n.d.	n.d.	n.d.	n.d.	n.d.	n.d.	n.d.
Z/21/288	2021	SN: North ("Dreiheide")	90.3644	Negative	n.d.	n.d.	n.d.	n.d.	n.d.	n.d.	n.d.
Z/21/289	2021	SN: North ("Dreiheide")	88.9525	Negative	n.d.	n.d.	n.d.	n.d.	n.d.	n.d.	n.d.
Z/21/290	2021	SN: North ("Dreiheide")	88.202	Negative	n.d.	n.d.	n.d.	n.d.	n.d.	n.d.	n.d.
Z/21/291	2021	SN: North ("Dreiheide")	88.2656	Negative	n.d.	n.d.	n.d.	n.d.	n.d.	n.d.	n.d.
Z/21/292	2021	SN: North ("Dreiheide")	116.301	Negative	n.d.	n.d.	n.d.	n.d.	n.d.	n.d.	n.d.
Z/21/293	2021	SN: North ("Dreiheide")	92.4887	Negative	n.d.	n.d.	n.d.	n.d.	n.d.	n.d.	n.d.
Z/21/294	2021	SN: North ("Dreiheide")	84.6658	Negative	n.d.	n.d.	n.d.	n.d.	n.d.	n.d.	n.d.
Z/21/295	2021	SN: North ("Dreiheide")	80.29	Negative	n.d.	n.d.	n.d.	n.d.	n.d.	n.d.	n.d.
Z/21/296	2021	SN: North ("Dreiheide")	81.3967	Negative	n.d.	n.d.	n.d.	n.d.	n.d.	n.d.	n.d.
Z/21/297	2021	SN: North ("Dreiheide")	83.61	Negative	n.d.	n.d.	n.d.	n.d.	n.d.	n.d.	n.d.
Z/21/298	2021	SN: North ("Dreiheide")	101.329	Negative	n.d.	n.d.	n.d.	n.d.	n.d.	n.d.	n.d.
Z/21/299	2021	SN: North ("Dreiheide")	81.3076	Negative	n.d.	n.d.	n.d.	n.d.	n.d.	n.d.	n.d.
Z/21/300	2021	SN: North ("Dreiheide")	109.992	Negative	n.d.	n.d.	n.d.	n.d.	n.d.	n.d.	n.d.
Z/21/301	2021	SN: North ("Dreiheide")	90.4026	Negative	n.d.	n.d.	n.d.	n.d.	n.d.	n.d.	n.d.
Z/21/302	2021	SN: North ("Dreiheide")	73.8409	Negative	n.d.	n.d.	n.d.	n.d.	n.d.	n.d.	n.d.
Z/21/303	2021	SN: North ("Dreiheide")	81.4221	Negative	n.d.	n.d.	n.d.	n.d.	n.d.	n.d.	n.d.
Z/21/304	2021	SN: North ("Dreiheide")	75.4818	Negative	n.d.	n.d.	n.d.	n.d.	n.d.	n.d.	n.d.
Z/21/305	2021	SN: North ("Dreiheide")	83.5718	Negative	n.d.	n.d.	n.d.	n.d.	n.d.	n.d.	n.d.
Z/21/306	2021	SN: North ("Dreiheide")	73.0777	Negative	n.d.	n.d.	n.d.	n.d.	n.d.	n.d.	n.d.
Z/21/307	2021	SN: North ("Dreiheide")	77.0464	Negative	n.d.	n.d.	n.d.	n.d.	n.d.	n.d.	n.d.
Z/21/308	2021	SN: North ("Dreiheide")	111.569	Negative	n.d.	n.d.	n.d.	n.d.	n.d.	n.d.	n.d.
Z/21/309	2021	SN: North ("Dreiheide")	95.0073	Negative	n.d.	n.d.	n.d.	n.d.	n.d.	n.d.	n.d.
Z/21/310	2021	SN: North ("Dreiheide")	80.0483	Negative	n.d.	n.d.	n.d.	n.d.	n.d.	n.d.	n.d.
Z/21/311	2021	SN: North ("Dreiheide")	74.3115	Negative	n.d.	n.d.	n.d.	n.d.	n.d.	n.d.	n.d.
Z/21/312	2021	SN: North ("Dreiheide")	78.5346	Negative	n.d.	n.d.	n.d.	n.d.	n.d.	n.d.	n.d.
Z/21/313	2021	SN: North ("Dreiheide")	76.1941	Negative	n.d.	n.d.	n.d.	n.d.	n.d.	n.d.	n.d.
Z/21/314	2021	SN: North ("Dreiheide")	71.2078	Negative	n.d.	n.d.	n.d.	n.d.	n.d.	n.d.	n.d.
Z/21/315	2021	SN: North ("Dreiheide")	86.0523	Negative	n.d.	n.d.	n.d.	n.d.	n.d.	n.d.	n.d.
Z/21/316	2021	SN: North ("Dreiheide")	118.959	Negative	n.d.	n.d.	n.d.	n.d.	n.d.	n.d.	n.d.
Z/21/317	2021	SN: North ("Dreiheide")	93.9388	Negative	n.d.	n.d.	n.d.	n.d.	n.d.	n.d.	n.d.
Z/21/318	2021	SN: North ("Dreiheide")	70.788	Negative	n.d.	n.d.	n.d.	n.d.	n.d.	n.d.	n.d.
Z/21/319	2021	SN: North ("Dreiheide")	73.8918	Negative	n.d.	n.d.	n.d.	n.d.	n.d.	n.d.	n.d.
Z/21/320	2021	SN: North ("Dreiheide")	73.4211	Negative	n.d.	n.d.	n.d.	n.d.	n.d.	n.d.	n.d.
Z/21/321	2021	SN: North ("Dreiheide")	82.4652	Negative	n.d.	n.d.	n.d.	n.d.	n.d.	n.d.	n.d.
Z/21/322	2021	SN: North ("Dreiheide")	77.0209	Negative	n.d.	n.d.	n.d.	n.d.	n.d.	n.d.	n.d.
Z/21/323	2021	SN: North ("Dreiheide")	77.288	Negative	n.d.	n.d.	n.d.	n.d.	n.d.	n.d.	n.d.
Z/21/324	2021	SN: North ("Dreiheide")	110.539	Negative	n.d.	n.d.	n.d.	n.d.	n.d.	n.d.	n.d.
Z/21/325	2021	SN: North ("Dreiheide")	89.4613	Negative	n.d.	n.d.	n.d.	n.d.	n.d.	n.d.	n.d.
Z/21/326	2021	SN: North ("Dreiheide")	70.7626	Negative	n.d.	n.d.	n.d.	n.d.	n.d.	n.d.	n.d.
Z/21/327	2021	SN: North ("Dreiheide")	76.6139	Negative	n.d.	n.d.	n.d.	n.d.	n.d.	n.d.	n.d.
Z/21/328	2021	SN: North ("Dreiheide")	75.5708	Negative	n.d.	n.d.	n.d.	n.d.	n.d.	n.d.	n.d.
Z/21/329	2021	SN: North ("Dreiheide")	69.4142	Negative	n.d.	n.d.	n.d.	n.d.	n.d.	n.d.	n.d.
Z/21/330	2021	SN: North ("Dreiheide")	74.744	Negative	n.d.	n.d.	n.d.	n.d.	n.d.	n.d.	n.d.
Z/21/331	2021	SN: North ("Dreiheide")	82.5924	Negative	n.d.	n.d.	n.d.	n.d.	n.d.	n.d.	n.d.
Z/21/332	2021	SN: North ("Dreiheide")	105.005	Negative	n.d.	n.d.	n.d.	n.d.	n.d.	n.d.	n.d.
Z/21/333	2021	SN: North ("Dreiheide")	89.3723	Negative	n.d.	n.d.	n.d.	n.d.	n.d.	n.d.	n.d.
Z/21/334	2021	SN: North ("Dreiheide")	71.5767	Negative	n.d.	n.d.	n.d.	n.d.	n.d.	n.d.	n.d.
Z/21/335	2021	SN: North ("Dreiheide")	68.9054	Negative	n.d.	n.d.	n.d.	n.d.	n.d.	n.d.	n.d.
Z/21/336	2021	SN: North ("Dreiheide")	82.427	Negative	n.d.	n.d.	n.d.	n.d.	n.d.	n.d.	n.d.
Z/21/337	2021	SN: North ("Dreiheide")	67.7352	Negative	n.d.	n.d.	n.d.	n.d.	n.d.	n.d.	n.d.
Z/21/338	2021	SN: North ("Dreiheide")	63.8428	Negative	n.d.	n.d.	n.d.	n.d.	n.d.	n.d.	n.d.
Z/21/339	2021	SN: North ("Dreiheide")	73.8536	Negative	n.d.	n.d.	n.d.	n.d.	n.d.	n.d.	n.d.
Z/21/340	2021	SN: North ("Dreiheide")	94.9437	Negative	n.d.	n.d.	n.d.	n.d.	n.d.	n.d.	n.d.
Z/21/341	2021	SN: North ("Dreiheide")	84.5513	Negative	n.d.	n.d.	n.d.	n.d.	n.d.	n.d.	n.d.
Z/21/342	2021	SN: North ("Dreiheide")	60.9426	Negative	n.d.	n.d.	n.d.	n.d.	n.d.	n.d.	n.d.
Z/21/343	2021	SN: North ("Dreiheide")	70.8771	Negative	n.d.	n.d.	n.d.	n.d.	n.d.	n.d.	n.d.
Z/21/344	2021	SN: North ("Dreiheide")	68.3966	Negative	n.d.	n.d.	n.d.	n.d.	n.d.	n.d.	n.d.
Z/21/345	2021	SN: North ("Dreiheide")	72.7088	Negative	n.d.	n.d.	n.d.	n.d.	n.d.	n.d.	n.d.
Z/21/346	2021	SN: North ("Dreiheide")	57.7371	Negative	n.d.	n.d.	n.d.	n.d.	n.d.	n.d.	n.d.
Z/21/347	2021	SN: North ("Dreiheide")	71.4876	Negative	n.d.	n.d.	n.d.	n.d.	n.d.	n.d.	n.d.
Z/21/348	2021	SN: North ("Dreiheide")	93.6208	Negative	n.d.	n.d.	n.d.	n.d.	n.d.	n.d.	n.d.
Z/21/349	2021	SN: North ("Dreiheide")	81.4857	Negative	n.d.	n.d.	n.d.	n.d.	n.d.	n.d.	n.d.
Z/21/350	2021	SN: North ("Dreiheide")	61.197	Negative	n.d.	n.d.	n.d.	n.d.	n.d.	n.d.	n.d.
Z/21/351	2021	SN: North ("Dreiheide")	59.2253	Negative	n.d.	n.d.	n.d.	n.d.	n.d.	n.d.	n.d.
Z/21/352	2021	SN: North ("Dreiheide")	69.2616	Negative	n.d.	n.d.	n.d.	n.d.	n.d.	n.d.	n.d.
Z/21/353	2021	SN: North ("Dreiheide")	55.6382	Negative	n.d.	n.d.	n.d.	n.d.	n.d.	n.d.	n.d.
Z/21/354	2021	SN: North ("Dreiheide")	54.9005	Negative	n.d.	n.d.	n.d.	n.d.	n.d.	n.d.	n.d.
Z/21/355	2021	SN: North ("Dreiheide")	66.5522	Negative	n.d.	n.d.	n.d.	n.d.	n.d.	n.d.	n.d.
Z/21/356	2021	SN: North ("Dreiheide")	81.0024	Negative	n.d.	n.d.	n.d.	n.d.	n.d.	n.d.	n.d.
Z/21/357	2021	SN: North ("Dreiheide")	65.6872	Negative	n.d.	n.d.	n.d.	n.d.	n.d.	n.d.	n.d.
Z/21/358	2021	SN: North ("Dreiheide")	57.33	Negative	n.d.	n.d.	n.d.	n.d.	n.d.	n.d.	n.d.
Z/21/359	2021	SN: North ("Dreiheide")	51.7586	Negative	n.d.	n.d.	n.d.	n.d.	n.d.	n.d.	n.d.
Z/21/360	2021	SN: North ("Dreiheide")	70.6481	Negative	n.d.	n.d.	n.d.	n.d.	n.d.	n.d.	n.d.
Z/21/361	2021	SN: North ("Dreiheide")	60.6627	Negative	n.d.	n.d.	n.d.	n.d.	n.d.	n.d.	n.d.
Z/21/362	2021	SN: North ("Dreiheide")	58.8692	Negative	n.d.	n.d.	n.d.	n.d.	n.d.	n.d.	n.d.
Z/21/363	2021	SN: North ("Dreiheide")	65.7254	Negative	n.d.	n.d.	n.d.	n.d.	n.d.	n.d.	n.d.
Z/21/364	2021	SN: North ("Dreiheide")	86.6374	Negative	n.d.	n.d.	n.d.	n.d.	n.d.	n.d.	n.d.
Z/21/365	2021	SN: North ("Dreiheide")	70.8643	Negative	n.d.	n.d.	n.d.	n.d.	n.d.	n.d.	n.d.
n.d.: not done
n.d.*: not done though positive
NA: not applicable
SN: Saxony

## Sheet: S5. VNT Distribution
Table S5. [Distribution of neutralizing antibodies (nAbs) in the virus neutralization tests (VNTs) and resultant seroprevalences for West Nile virus (WNV), tick-borne encephalitis virus (TBEV), and Usutu virus (USUV) in the dogs, wild boars, and small ruminants], Related to Figure 3
	nAb distribution (%) [95% CI]	Seroprevalence (%) [95% CI]
Dog
WNV	32.14 [20.29-45.96]	2.33 [1.39-3.66]
TBEV	30.36 [18.78-44.10]	2.20 [1.29-3.51]
USUV	7.14 [1.98-17.29]	0.52 [0.14-1.32]
Negative	25.00 [14.39-38.37]	1.82 [1.00-3.03]
Flavivirus	5.36 [1.12-14.87]	0.39 [0.10-3.03]
Wild boar
WNV	28.28 [21.12-36.35]	NA*
TBEV	15.86 [10.33-22.84]	NA*
USUV	14.48 [9.19-21.28]	NA*
Negative	0.00 [0.00-2.51]	NA*
Flavivirus	41.38 [33.27-49.85]	NA*
Small ruminant
WNV	16.67 [4.74-37.38]	0.24 [0.07-0.62]
TBEV	41.67 [22.11-63.36]	0.60 [0.29-1.11]
USUV	12.50 [2.66-32.36]	0.18 [0.04-0.53]
Negative	20.83 [7.13-42.15]	0.30 [0.10-0.70]
Flavivirus	8.33 [1.03-27.00]	0.12 [0.01-0.43]
CI: Confidence interval
NA*: Not applicable as only a sample set of flavivirus-positive wild boar sera (n = 145) was examined in the VNTs

## Sheet: S6. Wilcoxon Rank Sum Test 
Table S6. [Pairwise comparisons of West Nile virus (WNV), tick-borne encephalitis virus (TBEV), and Usutu virus (USUV) antibody titers using non-parametric Wilcoxon rank sum test with “BH” adjustment], Related to Figure 3
	WNV	TBEV
Dog
TBEV	0.025	--
USUV	0.01	0.002
Wild boar
TBEV	0.545	--
USUV	0.018	0.069
Small ruminant
TBEV	0.146	--
USUV	0.271	0.035

## Sheet: S7. NS1-ELISA Seroprevalences
Table S7. [Seroprevalences for West Nile virus (WNV), tick-borne encephalitis virus (TBEV), and Usutu virus (USUV) in dogs and wild boars determined with the in-house NS1-ELISA], Related to Figure 5
	Seroprevalence
	WNV (%) [95% CI]	TBEV (%) [95% CI]	USUV (%) [95% CI]
Dog
Total	2.72 [1.69-4.13]	2.72 [1.69-4.13]	2.72 [1.69-4.13]
Federal States
ST	5.52 [2.68-9.92]	1.66 [0.34-4.77]	6.08 [3.07-10.61]
SN	1.97 [0.41-5.66]	7.24 [3.67-12.60]	1.32 [0.16-4.67]
TH	1.64 [0.04-8.80]	3.28 [0.40-11.35]	0.00 [0.00-5.87]
NI	1.86 [0.75-3.79]	1.33 [0.43-3.07]	2.12 [0.92-4.14]
Wild boar
Total	17.64 [15.94-19.44]	12.91 [11.43-14.51]	27.63 [25.62-29.71]
Federal States
ST	15.86 [13.85-18.03]	10.27 [8.62-12.11]	22.76 [20.43-25.22]
SN	20.90 [17.87-24.19]	17.74 [14.91-20.86]	36.54 [32.87-40.33]
Districts Saxony-Anhalt
SK	28.33 [21.88-35.51]	16.67 [11.54-22.93]	36.67 [29.62-44.16]
WB	18.09 [13.93-22.89]	14.47 [10.72-18.94]	25.00 [20.23-30.26]
ABI	27.96 [21.64-34.99]	14.52 [9.79-20.41]	36.56 [29.63-43.92]
BK	12.79 [6.56-21.73]	4.65 [1.28-11.48]	24.42 [15.80-34.87]
HZ	1.12 [0.31-2.84]	1.40 [0.46-3.23]	4.19 [2.36-6.82]
JL	19.42 [12.28-28.38]	14.56 [8.39-22.88]	30.10 [21.45-39.92]
Districts Saxony
North	30.90 [25.61-36.59]	25.00 [20.11-30.42]	41.32 [35.57-47.25]
East (BZ)	13.26 [10.01-17.11]	12.20 [9.07-15.94]	32.89 [28.17-37.89]
CI: Confidence interval
ST: Saxony-Anhalt
SN: Saxony
TH: Thuringia
NI: Lower Saxony
SK: Saalekreis
WB: Wittenberg
ABI: Anhalt-Bitterfeld
BK: Börde
HZ: Harz
JL: Jerichower Land
BZ: Bautzen

## Sheet: S8. ROC Analyzes
Table S8. [ROC analyzes of the NS1-ELISA with dog and wild boar sera], Related to Figure 4
	TBEV	WNV	USUV
Dog
Sample size	57
Positive group	16 (28.07%)	18 (31.58%)	4 (7.02%)
Negative group	41 (71.93%)	39 (68.42%)	53 (92.98%)
Area under the ROC curve (AUC)
Area under the ROC curve (AUC)	0.973	0.977	0.851
Standard Error	0.0172	0.0154	0.0692
95% Confidence interval	0.890 to 0.998	0.898 to 0.999	0.732 to 0.932
Significance level P (Area=0.5)	<0.0001	<0.0001	<0.0001
Youden index
Youden index J	0.902	0.868	0.698
Associated criterion	1.3683	2.1816	2.6182
Sensitivity	100.00	94.44	100.00
Specificity	90.24	92.31	69.81
Criterion values and coordinates of the ROC curve
Criterion	1.37	2.18	2.62
Sensitivity	100.00	94.44	100.00
95% CI	79.4-100.0	72.7-99.9	39.8-100.0
Specificity	90.24	92.31	69.81
95% CI	76.9-97.3	79.1-98.4	55.7-81.7
-LR	0.00	0.06	3.31
+PV	99.5	39.3	98.4
-PV	100.0	99.7	100.0
Cost	0.00488	0.0786	0.0151
Wild boar
Sample size	156
Positive group	24 (15.38%)	42 (26.92%)	23 (14.74%)
Negative group	132 (84.62%)	114 (73.08%)	133 (85.26%)
Area under the ROC curve (AUC)
Area under the ROC curve (AUC)	0.812	0.806	0.764
Standard Error	0.054	0.0443	0.0664
95% Confidence interval	0.741 to 0.870	0.736 to 0.865	0.689 to 0.828
Significance level P (Area=0.5)	<0.0001	<0.0001	<0.0001
Youden index
Youden index J	0.613	0.607	0.556
Associated criterion	1.42	1.04	0.59
Sensitivity	80	81	82.6
Specificity	82.6	90.9	59.3
Criterion values and coordinates of the ROC curve
Criterion	1.42	1.04	0.59
Sensitivity	80.00	81	82.6
95% CI	58.40-91.90	66.70-90.00	62.90-93.00
Specificity	82.60	90.9	59.3
95% CI	75.20-88.10	83.60-95.10	50.30-67.80
-LR	0.45	0.27	0.40
+PV	98.60	98.60	97.00
-PV	10.40	16.20	11.60
Cost	0.721	0.418	0.436
